# Supplementary material for: Dibenzyl­aza­nium (oxalato-κ2 O,O′)triphenyl­stannate(IV)
Source: Acta Crystallogr Sect E Struct Rep Online. 2012 May 31;68(Pt 6):m854–5. doi: 10.1107/S1600536812021125 (PMC3379190; doi:10.1107/S1600536812021125)
Supplement: Supplementary file 1 [file e-68-0m854-sup1.cif]

##############################################################################
#                                                                            #
# This CIF contains the data in a paper accepted for publication in          #
# Acta Crystallographica Section E. It conforms to the requirements of       #
# Notes for Authors for Acta Crystallographica Section E, and has been       #
# peer reviewed under the auspices of the IUCr Commission on Journals.       #
#                                                                            #
# Full details of the Crystallographic Information File format               #
# are given in the paper "The Crystallographic Information File (CIF):       #
# a New Standard Archive File for Crystallography" by S. R. Hall, F. H.      #
# Allen and I. D. Brown [Acta Cryst. (1991), A47, 655-685].                  #
#                                                                            #
# The current version of the core CIF dictionary is obtainable from          #
# ftp://ftp.iucr.org/pub/cif_core.dic.                                       #
#                                                                            #
# Software is freely available for graphical display of the structure(s)     #
# in this CIF. For information consult the CIF software page                 #
# http://www.iucr.org/resources/cif/software.                                #
#                                                                            #
# This file may be used for bona fide research purposes within the           #
# scientific community so long as proper attribution is given to the journal # 
# article from which it was obtained.                                        #
#                                                                            #
##############################################################################
data_I
_audit_creation_method     SHELXL97
_chemical_name_systematic
;
Dibenzylazanium (oxalato-\k^2^<i>O</i>,<i>O</i>')triphenylstannate(IV)
;
_chemical_name_common     ?
_chemical_formula_moiety     'C14 H16 N +, C20 H15 O4 Sn -'
_chemical_formula_sum     'C34 H31 N O4 Sn'
_chemical_formula_iupac     '(C14 H16 N) [Sn (C6 H5)3 (C2 O2)]'
_chemical_formula_weight     636.31
_chemical_melting_point     ?
_symmetry_cell_setting     triclinic
_symmetry_space_group_name_H-M     'P 1'
_symmetry_space_group_name_Hall     'P 1'
loop_
    _symmetry_equiv_pos_as_xyz
    'x, y, z'
_cell_length_a     9.8575(2)
_cell_length_b     16.8894(3)
_cell_length_c     18.9812(4)
_cell_angle_alpha     110.4440(10)
_cell_angle_beta     96.0820(10)
_cell_angle_gamma     93.3840(10)
_cell_volume     2928.73(10)
_cell_formula_units_Z     4
_cell_measurement_reflns_used     70274
_cell_measurement_theta_min     2.910
_cell_measurement_theta_max     27.485
_cell_measurement_temperature     150(2)
_exptl_crystal_description     block
_exptl_crystal_colour     colourless
_exptl_crystal_size_max     0.40
_exptl_crystal_size_mid     0.20
_exptl_crystal_size_min     0.10
_exptl_crystal_density_diffrn     1.443
_exptl_crystal_density_meas     ?
_exptl_crystal_density_method     'not measured'
_exptl_crystal_F_000     1296
_exptl_absorpt_coefficient_mu     0.911
_exptl_absorpt_correction_type     multi-scan
_exptl_absorpt_process_details     '(SORTAV; Blessing, 1997)'
_exptl_absorpt_correction_T_min     0.7120
_exptl_absorpt_correction_T_max     0.9144
_exptl_special_details     ?
_diffrn_ambient_temperature     150(2)
_diffrn_radiation_type     MoK\a
_diffrn_radiation_wavelength     0.71073
_diffrn_radiation_source     'fine-focus sealed tube'
_diffrn_radiation_monochromator     graphite
_diffrn_measurement_device_type     'Nonius KappaCCD'
_diffrn_measurement_method     '305 2.0 degree images with \f and \w scans'
_diffrn_reflns_number     56750
_diffrn_reflns_av_R_equivalents     0.0375
_diffrn_reflns_av_sigmaI/netI     0.0456
_diffrn_reflns_theta_min     3.24
_diffrn_reflns_theta_max     26.37
_diffrn_reflns_theta_full     26.37
_diffrn_measured_fraction_theta_max     0.991
_diffrn_measured_fraction_theta_full     0.991
_diffrn_reflns_limit_h_min     -12
_diffrn_reflns_limit_h_max     12
_diffrn_reflns_limit_k_min     -21
_diffrn_reflns_limit_k_max     21
_diffrn_reflns_limit_l_min     -23
_diffrn_reflns_limit_l_max     23
_diffrn_standards_number     0
_diffrn_standards_decay_%     0
_refine_special_details
;
Refinement of <i>F</i>^2^ against ALL reflections. The weighted <i>R</i>-factor
<i>wR</i> and goodness of fit <i>S</i> are based on <i>F</i>^2^, conventional
<i>R</i>-factors <i>R</i> are based on <i>F</i>, with <i>F</i> set to zero for
negative <i>F</i>^2^. The threshold expression of <i>F</i>^2^ >
\s(<i>F</i>^2^) is used only for calculating <i>R</i>-factors(gt) <i>etc</i>.
and is not relevant to the choice of reflections for refinement.
<i>R</i>-factors based on <i>F</i>^2^ are statistically about twice as large
as those based on <i>F</i>, and <i>R</i>-factors based on ALL data will be
even larger.
;
_reflns_number_total     22478
_reflns_number_gt     20136
_reflns_threshold_expression     I>2\s(I)
_refine_ls_structure_factor_coef     Fsqd
_refine_ls_matrix_type     full
_refine_ls_R_factor_all     0.0406
_refine_ls_R_factor_gt     0.0311
_refine_ls_wR_factor_gt     0.0662
_refine_ls_wR_factor_ref     0.0702
_refine_ls_goodness_of_fit_ref     1.059
_refine_ls_restrained_S_all     1.059
_refine_ls_number_reflns     22474
_refine_ls_number_parameters     1424
_refine_ls_number_restraints     15
_refine_ls_hydrogen_treatment     constr
_refine_ls_weighting_scheme     calc
_refine_ls_weighting_details
       'calc w = 1/[\s^2^(Fo^2^)+(0.0332P)^2^+0.5140P] where P=(Fo^2^+2Fc^2^)/3'
_atom_sites_solution_hydrogens     geom
_atom_sites_solution_primary     direct
_atom_sites_solution_secondary     difmap
_refine_ls_shift/su_max     0.007
_refine_ls_shift/su_mean     0.000
_refine_diff_density_max     0.605
_refine_diff_density_min     -0.860
_refine_ls_extinction_method     none
_refine_ls_extinction_coef     ?
_refine_ls_abs_structure_details     'Flack (1983), with 10508 Fridel pairs'
_refine_ls_abs_structure_Flack     0.438(10)
loop_
    _atom_type_symbol
    _atom_type_description
    _atom_type_scat_dispersion_real
    _atom_type_scat_dispersion_imag
    _atom_type_scat_source
    'C' 'C' 0.0033 0.0016
                         'International Tables Vol C Tables 4.2.6.8 and 6.1.1.4'
    'H' 'H' 0.0000 0.0000
                         'International Tables Vol C Tables 4.2.6.8 and 6.1.1.4'
    'O' 'O' 0.0106 0.0060
                         'International Tables Vol C Tables 4.2.6.8 and 6.1.1.4'
    'N' 'N' 0.0061 0.0033
                         'International Tables Vol C Tables 4.2.6.8 and 6.1.1.4'
    'Sn' 'Sn' -0.6537 1.4246
                         'International Tables Vol C Tables 4.2.6.8 and 6.1.1.4'
_computing_data_collection     'COLLECT (Nonius, 1997)'
_computing_cell_refinement     'SCALEPACK (Otwinowski & Minor, 1997)'
_computing_data_reduction     'SCALEPACK (Otwinowski & Minor, 1997)'
_computing_structure_solution     'SIR97 (Altomare <i>et al.</i>, 1999)'
_computing_structure_refinement     'SHELXL97 (Sheldrick, 2008)'
_computing_molecular_graphics
;
ORTEPIII (Burnett & Johnson, 1996), ORTEP-3 for Windows (Farrugia,
1997)
and PLATON (Spek, 2009)
;
_computing_publication_material     'SHELXL97 (Sheldrick, 2008)'
loop_
    _atom_site_type_symbol
    _atom_site_label
    _atom_site_fract_x
    _atom_site_fract_y
    _atom_site_fract_z
    _atom_site_U_iso_or_equiv
    _atom_site_adp_type
    _atom_site_calc_flag
    _atom_site_refinement_flags
    _atom_site_occupancy
    _atom_site_symmetry_multiplicity
    _atom_site_disorder_assembly
    _atom_site_disorder_group
    Sn Sn1 0.03511(2) 0.316679(15) -0.230967(14) 0.02958(7) Uani d . 1 1 . .
    O O1 0.0397(4) 0.31295(18) -0.12006(15) 0.0379(8) Uani d . 1 1 . .
    O O2 0.1278(3) 0.44817(18) -0.14581(15) 0.0324(7) Uani d . 1 1 . .
    O O3 0.0906(3) 0.37964(18) 0.00463(15) 0.0409(8) Uani d . 1 1 . .
    O O4 0.1723(3) 0.52393(17) -0.02096(14) 0.0348(7) Uani d . 1 1 . .
    C C1 0.0845(4) 0.3788(3) -0.0606(2) 0.0295(9) Uani d . 1 1 . .
    C C2 0.1337(4) 0.4575(3) -0.0767(2) 0.0287(9) Uani d . 1 1 . .
    C C111 -0.0942(4) 0.3882(3) -0.2797(2) 0.0350(10) Uani d . 1 1 . .
    C C112 -0.1393(5) 0.4646(3) -0.2382(2) 0.0434(11) Uani d . 1 1 . .
    H H112 -0.1163 0.4872 -0.1846 0.052 Uiso calc R 1 1 . .
    C C113 -0.2174(6) 0.5085(4) -0.2740(3) 0.0560(14) Uani d . 1 1 . .
    H H113 -0.2466 0.5614 -0.2452 0.067 Uiso calc R 1 1 . .
    C C114 -0.2527(5) 0.4753(3) -0.3514(3) 0.0479(13) Uani d . 1 1 . .
    H H114 -0.3085 0.5048 -0.3757 0.058 Uiso calc R 1 1 . .
    C C115 -0.2086(5) 0.4003(3) -0.3938(2) 0.0420(11) Uani d . 1 1 . .
    H H115 -0.2313 0.3784 -0.4475 0.050 Uiso calc R 1 1 . .
    C C116 -0.1304(5) 0.3568(3) -0.3578(2) 0.0376(10) Uani d . 1 1 . .
    H H116 -0.1008 0.3042 -0.3871 0.045 Uiso calc R 1 1 . .
    C C121 0.2246(4) 0.2965(3) -0.2760(2) 0.0313(9) Uani d . 1 1 . .
    C C122 0.3270(4) 0.3617(3) -0.2628(2) 0.0353(9) Uani d . 1 1 . .
    H H122 0.3184 0.4170 -0.2282 0.042 Uiso calc R 1 1 . .
    C C123 0.4429(4) 0.3470(3) -0.3001(2) 0.0407(10) Uani d . 1 1 . .
    H H123 0.5114 0.3925 -0.2916 0.049 Uiso calc R 1 1 . .
    C C124 0.4588(4) 0.2668(3) -0.3493(2) 0.0405(10) Uani d . 1 1 . .
    H H124 0.5378 0.2574 -0.3746 0.049 Uiso calc R 1 1 . .
    C C125 0.3596(5) 0.2003(3) -0.3617(2) 0.0405(11) Uani d . 1 1 . .
    H H125 0.3708 0.1447 -0.3947 0.049 Uiso calc R 1 1 . .
    C C126 0.2429(4) 0.2153(3) -0.3252(2) 0.0341(9) Uani d . 1 1 . .
    H H126 0.1746 0.1695 -0.3340 0.041 Uiso calc R 1 1 . .
    C C131 -0.0762(4) 0.1924(3) -0.2639(2) 0.0351(10) Uani d . 1 1 . .
    C C132 -0.0249(5) 0.1319(3) -0.2359(3) 0.0454(11) Uani d . 1 1 . .
    H H132 0.0624 0.1451 -0.2058 0.054 Uiso calc R 1 1 . .
    C C133 -0.0962(6) 0.0543(3) -0.2504(3) 0.0574(14) Uani d . 1 1 . .
    H H133 -0.0579 0.0141 -0.2315 0.069 Uiso calc R 1 1 . .
    C C134 -0.2278(6) 0.0351(4) -0.2941(3) 0.0615(16) Uani d . 1 1 . .
    H H134 -0.2802 -0.0175 -0.3033 0.074 Uiso calc R 1 1 . .
    C C135 -0.2790(5) 0.0929(4) -0.3229(3) 0.0606(16) Uani d . 1 1 . .
    H H135 -0.3660 0.0792 -0.3534 0.073 Uiso calc R 1 1 . .
    C C136 -0.2054(5) 0.1713(3) -0.3080(2) 0.0446(12) Uani d . 1 1 . .
    H H136 -0.2433 0.2108 -0.3280 0.054 Uiso calc R 1 1 . .
    N N1 0.2842(3) 0.6970(2) 0.03179(18) 0.0317(8) Uani d . 1 1 . .
    H H1A 0.2495 0.6409 0.0095 0.038 Uiso calc R 1 1 . .
    H H1B 0.2505 0.7189 0.0773 0.038 Uiso calc R 1 1 . .
    C C141 0.2338(4) 0.7433(3) -0.0179(3) 0.0452(11) Uani d . 1 1 . .
    H H14A 0.2579 0.7150 -0.0695 0.054 Uiso calc R 1 1 . .
    H H14B 0.2790 0.8022 0.0022 0.054 Uiso calc R 1 1 . .
    C C142 0.0808(5) 0.7450(3) -0.0220(3) 0.0410(11) Uani d . 1 1 . .
    C C143 -0.0076(4) 0.6755(3) -0.0680(2) 0.0452(10) Uani d . 1 1 . .
    H H143 0.0287 0.6256 -0.0977 0.054 Uiso calc R 1 1 . .
    C C144 -0.1499(5) 0.6772(3) -0.0716(3) 0.0511(12) Uani d . 1 1 . .
    H H144 -0.2097 0.6283 -0.1024 0.061 Uiso calc R 1 1 . .
    C C145 -0.2023(5) 0.7502(3) -0.0301(3) 0.0467(11) Uani d . 1 1 . .
    H H145 -0.2987 0.7526 -0.0343 0.056 Uiso calc R 1 1 . .
    C C146 -0.1171(5) 0.8191(3) 0.0168(3) 0.0518(12) Uani d . 1 1 . .
    H H146 -0.1548 0.8685 0.0462 0.062 Uiso calc R 1 1 . .
    C C147 0.0254(5) 0.8178(3) 0.0222(3) 0.0474(11) Uani d . 1 1 . .
    H H147 0.0842 0.8658 0.0556 0.057 Uiso calc R 1 1 . .
    C C151 0.4385(4) 0.7016(3) 0.0473(2) 0.0379(9) Uani d . 1 1 . .
    H H15A 0.4801 0.7531 0.0410 0.045 Uiso calc R 1 1 . .
    H H15B 0.4658 0.7062 0.1004 0.045 Uiso calc R 1 1 . .
    C C152 0.4914(4) 0.6244(2) -0.0056(2) 0.0339(9) Uani d . 1 1 . .
    C C153 0.4914(4) 0.6112(3) -0.0820(2) 0.0389(9) Uani d . 1 1 . .
    H H153 0.4594 0.6525 -0.1014 0.047 Uiso calc R 1 1 . .
    C C154 0.5374(5) 0.5387(3) -0.1303(3) 0.0484(11) Uani d . 1 1 . .
    H H154 0.5340 0.5294 -0.1828 0.058 Uiso calc R 1 1 . .
    C C155 0.5891(5) 0.4787(3) -0.1013(3) 0.0522(13) Uani d . 1 1 . .
    H H155 0.6212 0.4293 -0.1345 0.063 Uiso calc R 1 1 . .
    C C156 0.5939(5) 0.4905(3) -0.0262(3) 0.0462(13) Uani d . 1 1 . .
    H H156 0.6302 0.4502 -0.0067 0.055 Uiso calc R 1 1 . .
    C C157 0.5434(5) 0.5641(3) 0.0222(3) 0.0451(11) Uani d . 1 1 . .
    H H157 0.5449 0.5727 0.0745 0.054 Uiso calc R 1 1 . .
    Sn Sn2 0.51794(2) 0.821131(14) -0.203097(14) 0.02842(7) Uani d . 1 1 A .
    O O5 0.6317(3) 0.94752(18) -0.11733(15) 0.0324(7) Uani d . 1 1 . .
    O O6 0.4827(3) 0.82714(17) -0.09338(15) 0.0313(6) Uani d . 1 1 . .
    O O7 0.6615(3) 1.02853(17) 0.00613(15) 0.0350(7) Uani d . 1 1 . .
    O O8 0.5115(3) 0.90160(17) 0.03147(15) 0.0393(7) Uani d . 1 1 . .
    C C3 0.6163(4) 0.9635(3) -0.0487(2) 0.0273(9) Uani d . 1 1 . .
    C C4 0.5301(4) 0.8937(2) -0.0336(2) 0.0293(9) Uani d . 1 1 . .
    C C211 0.4038(4) 0.8984(3) -0.2516(2) 0.0275(9) Uani d . 1 1 . .
    C C212 0.4369(5) 0.9847(3) -0.2329(2) 0.0366(10) Uani d . 1 1 . .
    H H212 0.5127 1.0135 -0.1955 0.044 Uiso calc R 1 1 . .
    C C213 0.3593(5) 1.0289(3) -0.2688(2) 0.0434(11) Uani d . 1 1 . .
    H H213 0.3823 1.0882 -0.2553 0.052 Uiso calc R 1 1 . .
    C C214 0.2509(5) 0.9891(3) -0.3230(3) 0.0454(12) Uani d . 1 1 . .
    H H214 0.1981 1.0204 -0.3466 0.055 Uiso calc R 1 1 . .
    C C215 0.2183(5) 0.9027(3) -0.3433(3) 0.0472(12) Uani d . 1 1 . .
    H H215 0.1443 0.8740 -0.3821 0.057 Uiso calc R 1 1 . .
    C C216 0.2929(4) 0.8583(3) -0.3074(2) 0.0376(10) Uani d . 1 1 . .
    H H216 0.2686 0.7992 -0.3209 0.045 Uiso calc R 1 1 . .
    C C221 0.7107(5) 0.7938(3) -0.2423(3) 0.0529(6) Uani d D 1 1 . .
    C C222 0.8358(6) 0.8395(4) -0.2051(4) 0.0529(6) Uani d PD 0.69 1 A 1
    H H222 0.8385 0.8827 -0.1566 0.063 Uiso calc PR 0.69 1 A 1
    C C223 0.9568(7) 0.8237(4) -0.2366(4) 0.0529(6) Uani d PD 0.69 1 A 1
    H H223 1.0415 0.8554 -0.2107 0.063 Uiso calc PR 0.69 1 A 1
    C C224 0.9496(5) 0.7584(3) -0.3092(3) 0.0529(6) Uani d D 1 1 . .
    H H224 1.0305 0.7461 -0.3323 0.063 Uiso calc R 1 1 A 1
    C C225 0.8344(7) 0.7162(5) -0.3435(4) 0.0529(6) Uani d PD 0.69 1 A 1
    H H225 0.8319 0.6715 -0.3910 0.063 Uiso calc PR 0.69 1 A 1
    C C226 0.7128(7) 0.7346(5) -0.3127(4) 0.0529(6) Uani d PD 0.69 1 A 1
    H H226 0.6287 0.7049 -0.3416 0.063 Uiso calc PR 0.69 1 A 1
    C C22A 0.7841(14) 0.8550(8) -0.2558(9) 0.0529(6) Uani d PD 0.31 1 A 2
    H H22A 0.7560 0.9107 -0.2402 0.063 Uiso calc PR 0.31 1 A 2
    C C23A 0.8994(13) 0.8392(8) -0.2916(9) 0.0529(6) Uani d PD 0.31 1 A 2
    H H23A 0.9451 0.8822 -0.3046 0.063 Uiso calc PR 0.31 1 A 2
    C C25A 0.8550(14) 0.6933(9) -0.3205(9) 0.0529(6) Uani d PD 0.31 1 A 2
    H H25A 0.8652 0.6376 -0.3537 0.063 Uiso calc PR 0.31 1 A 2
    C C26A 0.7398(14) 0.7101(8) -0.2814(9) 0.0529(6) Uani d PD 0.31 1 A 2
    H H26A 0.6802 0.6638 -0.2814 0.063 Uiso calc PR 0.31 1 A 2
    C C232 0.4246(5) 0.6248(3) -0.2878(3) 0.0551(12) Uani d . 1 1 A .
    H H232 0.5137 0.6217 -0.3027 0.066 Uiso calc R 1 1 . .
    C C233 0.3315(7) 0.5507(3) -0.3122(3) 0.0706(16) Uani d . 1 1 . .
    H H233 0.3584 0.4986 -0.3443 0.085 Uiso calc R 1 1 . .
    C C231 0.3876(5) 0.7020(3) -0.2424(2) 0.0336(10) Uani d . 1 1 . .
    C C234 0.2061(6) 0.5523(3) -0.2910(3) 0.0587(15) Uani d . 1 1 A .
    H H234 0.1453 0.5017 -0.3070 0.070 Uiso calc R 1 1 . .
    C C235 0.1663(5) 0.6278(3) -0.2459(3) 0.0580(13) Uani d . 1 1 . .
    H H235 0.0770 0.6298 -0.2312 0.070 Uiso calc R 1 1 A .
    C C236 0.2559(5) 0.7009(3) -0.2218(2) 0.0480(11) Uani d . 1 1 A .
    H H236 0.2268 0.7524 -0.1901 0.058 Uiso calc R 1 1 . .
    N N2 0.8261(3) 1.1797(2) 0.03425(17) 0.0279(7) Uani d . 1 1 . .
    H H2A 0.7774 1.1269 0.0130 0.034 Uiso calc R 1 1 . .
    H H2B 0.7827 1.2116 0.0736 0.034 Uiso calc R 1 1 . .
    C C241 0.8219(4) 1.2206(3) -0.0240(2) 0.0364(10) Uani d . 1 1 . .
    H H24A 0.8607 1.1838 -0.0687 0.044 Uiso calc R 1 1 . .
    H H24B 0.8804 1.2755 -0.0029 0.044 Uiso calc R 1 1 . .
    C C242 0.6781(4) 1.2363(2) -0.0495(2) 0.0302(9) Uani d . 1 1 . .
    C C243 0.5821(4) 1.2618(3) -0.0002(2) 0.0385(10) Uani d . 1 1 . .
    H H243 0.6041 1.2674 0.0514 0.046 Uiso calc R 1 1 . .
    C C244 0.4554(4) 1.2789(3) -0.0252(2) 0.0442(10) Uani d . 1 1 . .
    H H244 0.3900 1.2960 0.0092 0.053 Uiso calc R 1 1 . .
    C C245 0.4223(5) 1.2715(3) -0.1000(2) 0.0425(11) Uani d . 1 1 . .
    H H245 0.3345 1.2831 -0.1174 0.051 Uiso calc R 1 1 . .
    C C246 0.5183(5) 1.2470(3) -0.1487(2) 0.0435(12) Uani d . 1 1 . .
    H H246 0.4971 1.2425 -0.2001 0.052 Uiso calc R 1 1 . .
    C C247 0.6455(5) 1.2287(3) -0.1238(2) 0.0367(10) Uani d . 1 1 . .
    H H247 0.7105 1.2109 -0.1582 0.044 Uiso calc R 1 1 . .
    C C251 0.9683(4) 1.1697(3) 0.0660(2) 0.0381(10) Uani d . 1 1 . .
    H H25B 1.0219 1.2263 0.0878 0.046 Uiso calc R 1 1 . .
    H H25C 0.9614 1.1477 0.1076 0.046 Uiso calc R 1 1 . .
    C C252 1.0434(4) 1.1110(3) 0.0078(2) 0.0377(10) Uani d . 1 1 . .
    C C253 1.1379(4) 1.1420(3) -0.0284(2) 0.0411(10) Uani d . 1 1 . .
    H H253 1.1536 1.2014 -0.0172 0.049 Uiso calc R 1 1 . .
    C C254 1.2092(5) 1.0870(3) -0.0804(3) 0.0487(11) Uani d . 1 1 . .
    H H254 1.2723 1.1084 -0.1055 0.058 Uiso calc R 1 1 . .
    C C255 1.1883(6) 1.0020(3) -0.0952(3) 0.0640(16) Uani d . 1 1 . .
    H H255 1.2363 0.9639 -0.1312 0.077 Uiso calc R 1 1 . .
    C C256 1.0987(7) 0.9712(3) -0.0585(4) 0.081(2) Uani d . 1 1 . .
    H H256 1.0865 0.9120 -0.0680 0.097 Uiso calc R 1 1 . .
    C C257 1.0256(6) 1.0260(3) -0.0074(3) 0.0594(15) Uani d . 1 1 . .
    H H257 0.9625 1.0040 0.0173 0.071 Uiso calc R 1 1 . .
    Sn Sn3 0.85092(2) 1.406077(13) 0.386037(12) 0.02407(6) Uani d . 1 1 . .
    O O9 0.8803(3) 1.40967(17) 0.27899(14) 0.0294(6) Uani d . 1 1 . .
    O O10 0.7281(3) 1.28399(18) 0.29295(15) 0.0300(7) Uani d . 1 1 . .
    O O11 0.6933(3) 1.21442(17) 0.16696(14) 0.0313(6) Uani d . 1 1 . .
    O O12 0.8453(3) 1.34779(18) 0.15305(15) 0.0361(7) Uani d . 1 1 . .
    C C5 0.7414(4) 1.2751(2) 0.2254(2) 0.0260(9) Uani d . 1 1 . .
    C C6 0.8298(4) 1.3492(2) 0.2162(2) 0.0265(9) Uani d . 1 1 . .
    C C311 0.9559(4) 1.3190(3) 0.4257(2) 0.0253(8) Uani d . 1 1 . .
    C C312 0.8974(4) 1.2365(2) 0.4124(2) 0.0330(9) Uani d . 1 1 . .
    H H312 0.8123 1.2158 0.3805 0.040 Uiso calc R 1 1 . .
    C C313 0.9627(5) 1.1844(3) 0.4456(2) 0.0377(10) Uani d . 1 1 . .
    H H313 0.9221 1.1287 0.4364 0.045 Uiso calc R 1 1 . .
    C C314 1.0868(5) 1.2143(3) 0.4920(2) 0.0394(10) Uani d . 1 1 . .
    H H314 1.1318 1.1791 0.5146 0.047 Uiso calc R 1 1 . .
    C C315 1.1453(5) 1.2958(3) 0.5053(2) 0.0393(10) Uani d . 1 1 . .
    H H315 1.2302 1.3165 0.5374 0.047 Uiso calc R 1 1 . .
    C C316 1.0811(4) 1.3465(3) 0.4724(2) 0.0332(9) Uani d . 1 1 . .
    H H316 1.1233 1.4019 0.4817 0.040 Uiso calc R 1 1 . .
    C C321 0.6560(4) 1.4362(2) 0.4228(2) 0.0209(7) Uani d . 1 1 . .
    C C322 0.5410(4) 1.3769(2) 0.4038(2) 0.0307(8) Uani d . 1 1 . .
    H H322 0.5453 1.3205 0.3702 0.037 Uiso calc R 1 1 . .
    C C323 0.4195(5) 1.3997(3) 0.4336(3) 0.0433(10) Uani d . 1 1 . .
    H H323 0.3418 1.3589 0.4208 0.052 Uiso calc R 1 1 . .
    C C324 0.4128(5) 1.4825(3) 0.4821(3) 0.0429(10) Uani d . 1 1 . .
    H H324 0.3296 1.4985 0.5015 0.052 Uiso calc R 1 1 . .
    C C325 0.5265(4) 1.5416(3) 0.5023(2) 0.0355(9) Uani d . 1 1 . .
    H H325 0.5213 1.5978 0.5361 0.043 Uiso calc R 1 1 . .
    C C326 0.6476(4) 1.5196(2) 0.4737(2) 0.0309(8) Uani d . 1 1 . .
    H H326 0.7254 1.5606 0.4882 0.037 Uiso calc R 1 1 . .
    C C331 0.9827(4) 1.5259(2) 0.4361(2) 0.0290(9) Uani d . 1 1 . .
    C C332 1.0369(4) 1.5553(2) 0.5134(2) 0.0332(9) Uani d . 1 1 . .
    H H332 1.0088 1.5255 0.5444 0.040 Uiso calc R 1 1 . .
    C C333 1.1308(4) 1.6272(2) 0.5454(2) 0.0393(9) Uani d . 1 1 . .
    H H333 1.1689 1.6450 0.5972 0.047 Uiso calc R 1 1 . .
    C C334 1.1684(5) 1.6728(3) 0.5014(2) 0.0425(10) Uani d . 1 1 . .
    H H334 1.2325 1.7219 0.5229 0.051 Uiso calc R 1 1 . .
    C C335 1.1121(5) 1.6464(3) 0.4251(2) 0.0454(11) Uani d . 1 1 . .
    H H335 1.1366 1.6781 0.3949 0.054 Uiso calc R 1 1 . .
    C C336 1.0212(4) 1.5746(2) 0.3939(2) 0.0385(9) Uani d . 1 1 . .
    H H336 0.9833 1.5575 0.3421 0.046 Uiso calc R 1 1 . .
    N N3 0.5244(3) 1.0645(2) 0.14328(17) 0.0274(7) Uani d . 1 1 . .
    H H3A 0.5629 1.0264 0.1050 0.033 Uiso calc R 1 1 . .
    H H3B 0.5728 1.1169 0.1557 0.033 Uiso calc R 1 1 . .
    C C341 0.5384(5) 1.0388(3) 0.2101(3) 0.0473(11) Uani d . 1 1 . .
    H H34A 0.4723 0.9884 0.2003 0.057 Uiso calc R 1 1 . .
    H H34B 0.5141 1.0853 0.2542 0.057 Uiso calc R 1 1 . .
    C C342 0.6799(4) 1.0180(2) 0.2298(2) 0.0336(9) Uani d . 1 1 . .
    C C343 0.7847(5) 1.0171(3) 0.1869(3) 0.0500(11) Uani d . 1 1 . .
    H H343 0.7694 1.0314 0.1427 0.060 Uiso calc R 1 1 . .
    C C344 0.9129(5) 0.9954(3) 0.2080(3) 0.0553(12) Uani d . 1 1 . .
    H H344 0.9844 0.9948 0.1780 0.066 Uiso calc R 1 1 . .
    C C345 0.9365(6) 0.9748(3) 0.2718(3) 0.0539(13) Uani d . 1 1 . .
    H H345 1.0239 0.9598 0.2859 0.065 Uiso calc R 1 1 . .
    C C346 0.8325(6) 0.9762(3) 0.3150(3) 0.0525(14) Uani d . 1 1 . .
    H H346 0.8486 0.9623 0.3594 0.063 Uiso calc R 1 1 . .
    C C347 0.7045(5) 0.9976(3) 0.2945(2) 0.0442(11) Uani d . 1 1 . .
    H H347 0.6335 0.9983 0.3248 0.053 Uiso calc R 1 1 . .
    C C351 0.3787(4) 1.0692(3) 0.1144(2) 0.0418(11) Uani d . 1 1 . .
    H H35A 0.3249 1.0141 0.1045 0.050 Uiso calc R 1 1 . .
    H H35B 0.3763 1.0784 0.0656 0.050 Uiso calc R 1 1 . .
    C C352 0.3116(4) 1.1397(3) 0.1693(2) 0.0317(9) Uani d . 1 1 . .
    C C353 0.2290(5) 1.1208(3) 0.2162(3) 0.0506(12) Uani d . 1 1 . .
    H H353 0.2166 1.0644 0.2156 0.061 Uiso calc R 1 1 . .
    C C354 0.1631(5) 1.1844(4) 0.2648(3) 0.0583(14) Uani d . 1 1 . .
    H H354 0.1056 1.1712 0.2971 0.070 Uiso calc R 1 1 . .
    C C355 0.1815(5) 1.2673(3) 0.2660(3) 0.0558(14) Uani d . 1 1 . .
    H H355 0.1363 1.3108 0.2988 0.067 Uiso calc R 1 1 . .
    C C356 0.2653(5) 1.2856(3) 0.2195(3) 0.0525(12) Uani d . 1 1 . .
    H H356 0.2785 1.3419 0.2197 0.063 Uiso calc R 1 1 . .
    C C357 0.3301(5) 1.2223(3) 0.1724(3) 0.0421(11) Uani d . 1 1 . .
    H H357 0.3896 1.2359 0.1411 0.050 Uiso calc R 1 1 . .
    Sn Sn4 0.30006(2) 0.902830(14) 0.390075(15) 0.02991(7) Uani d . 1 1 . .
    O O13 0.3061(4) 0.91751(18) 0.28409(16) 0.0421(8) Uani d . 1 1 . .
    O O14 0.2218(4) 0.77437(19) 0.29757(17) 0.0409(8) Uani d . 1 1 . .
    O O15 0.2848(4) 0.85576(19) 0.15774(16) 0.0480(8) Uani d . 1 1 . .
    O O16 0.2088(3) 0.70374(18) 0.17199(16) 0.0424(8) Uani d . 1 1 . .
    C C7 0.2770(5) 0.8537(3) 0.2211(2) 0.0365(10) Uani d . 1 1 . .
    C C8 0.2312(4) 0.7689(3) 0.2306(2) 0.0361(10) Uani d . 1 1 . .
    C C411 0.4296(4) 0.8326(3) 0.4386(2) 0.0323(9) Uani d . 1 1 . .
    C C412 0.4817(5) 0.7565(3) 0.3978(3) 0.0408(11) Uani d . 1 1 . .
    H H412 0.4566 0.7307 0.3445 0.049 Uiso calc R 1 1 . .
    C C413 0.5695(5) 0.7199(3) 0.4359(3) 0.0525(13) Uani d . 1 1 . .
    H H413 0.6062 0.6694 0.4079 0.063 Uiso calc R 1 1 . .
    C C414 0.6053(5) 0.7541(3) 0.5128(3) 0.0524(13) Uani d . 1 1 . .
    H H414 0.6661 0.7276 0.5377 0.063 Uiso calc R 1 1 . .
    C C415 0.5516(5) 0.8285(3) 0.5546(3) 0.0479(12) Uani d . 1 1 . .
    H H415 0.5743 0.8526 0.6082 0.057 Uiso calc R 1 1 . .
    C C416 0.4648(5) 0.8668(3) 0.5165(2) 0.0393(10) Uani d . 1 1 . .
    H H416 0.4288 0.9175 0.5446 0.047 Uiso calc R 1 1 . .
    C C421 0.1064(4) 0.9153(2) 0.4312(2) 0.0289(9) Uani d . 1 1 . .
    C C422 0.0038(5) 0.8460(3) 0.4094(3) 0.0437(11) Uani d . 1 1 . .
    H H422 0.0136 0.7949 0.3693 0.052 Uiso calc R 1 1 . .
    C C423 -0.1107(5) 0.8526(3) 0.4465(3) 0.0519(12) Uani d . 1 1 . .
    H H423 -0.1795 0.8059 0.4318 0.062 Uiso calc R 1 1 . .
    C C424 -0.1257(5) 0.9276(3) 0.5054(3) 0.0478(12) Uani d . 1 1 . .
    H H424 -0.2038 0.9314 0.5313 0.057 Uiso calc R 1 1 . .
    C C425 -0.0284(5) 0.9955(3) 0.5261(2) 0.0415(11) Uani d . 1 1 . .
    H H425 -0.0403 1.0472 0.5652 0.050 Uiso calc R 1 1 . .
    C C426 0.0887(4) 0.9889(3) 0.4896(2) 0.0342(9) Uani d . 1 1 . .
    H H426 0.1572 1.0359 0.5052 0.041 Uiso calc R 1 1 . .
    C C431 0.4099(4) 1.0288(3) 0.4305(2) 0.0291(9) Uani d . 1 1 . .
    C C432 0.5422(4) 1.0466(3) 0.4709(2) 0.0336(9) Uani d . 1 1 . .
    H H432 0.5808 1.0047 0.4871 0.040 Uiso calc R 1 1 . .
    C C433 0.6181(5) 1.1241(3) 0.4876(2) 0.0425(11) Uani d . 1 1 . .
    H H433 0.7080 1.1350 0.5147 0.051 Uiso calc R 1 1 . .
    C C434 0.5614(5) 1.1856(3) 0.4643(3) 0.0462(12) Uani d . 1 1 . .
    H H434 0.6126 1.2390 0.4756 0.055 Uiso calc R 1 1 . .
    C C435 0.4312(5) 1.1696(3) 0.4251(3) 0.0466(11) Uani d . 1 1 . .
    H H435 0.3928 1.2117 0.4090 0.056 Uiso calc R 1 1 . .
    C C436 0.3563(4) 1.0919(3) 0.4090(2) 0.0376(10) Uani d . 1 1 . .
    H H436 0.2658 1.0818 0.3826 0.045 Uiso calc R 1 1 . .
    N N4 0.0827(3) 0.5401(2) 0.12048(17) 0.0285(7) Uani d . 1 1 . .
    H H4A 0.1251 0.5104 0.0797 0.034 Uiso calc R 1 1 . .
    H H4B 0.1225 0.5954 0.1389 0.034 Uiso calc R 1 1 . .
    C C441 -0.0675(4) 0.5394(3) 0.0929(2) 0.0357(9) Uani d . 1 1 . .
    H H44A -0.0758 0.5462 0.0430 0.043 Uiso calc R 1 1 . .
    H H44B -0.1162 0.4836 0.0859 0.043 Uiso calc R 1 1 . .
    C C442 -0.1352(4) 0.6083(3) 0.1467(2) 0.0347(9) Uani d . 1 1 . .
    C C443 -0.1991(5) 0.5956(3) 0.2029(3) 0.0459(11) Uani d . 1 1 . .
    H H443 -0.1988 0.5424 0.2094 0.055 Uiso calc R 1 1 . .
    C C444 -0.2648(6) 0.6601(3) 0.2510(3) 0.0612(14) Uani d . 1 1 . .
    H H444 -0.3070 0.6511 0.2907 0.073 Uiso calc R 1 1 . .
    C C445 -0.2681(6) 0.7352(3) 0.2408(3) 0.0619(15) Uani d . 1 1 . .
    H H445 -0.3148 0.7785 0.2726 0.074 Uiso calc R 1 1 . .
    C C446 -0.2035(5) 0.7496(3) 0.1839(3) 0.0569(14) Uani d . 1 1 . .
    H H446 -0.2049 0.8029 0.1774 0.068 Uiso calc R 1 1 . .
    C C447 -0.1380(5) 0.6865(3) 0.1376(3) 0.0448(11) Uani d . 1 1 . .
    H H447 -0.0939 0.6961 0.0988 0.054 Uiso calc R 1 1 . .
    C C451 0.1085(5) 0.5034(3) 0.1800(2) 0.0427(11) Uani d . 1 1 . .
    H H45A 0.0583 0.4459 0.1625 0.051 Uiso calc R 1 1 . .
    H H45B 0.0721 0.5389 0.2262 0.051 Uiso calc R 1 1 . .
    C C452 0.2580(5) 0.4972(3) 0.2000(2) 0.0343(10) Uani d . 1 1 . .
    C C453 0.3424(5) 0.4641(3) 0.1453(2) 0.0494(11) Uani d . 1 1 . .
    H H453 0.3079 0.4490 0.0931 0.059 Uiso calc R 1 1 . .
    C C454 0.4784(5) 0.4526(3) 0.1662(3) 0.0500(12) Uani d . 1 1 . .
    H H454 0.5361 0.4305 0.1284 0.060 Uiso calc R 1 1 . .
    C C455 0.5284(5) 0.4735(3) 0.2417(2) 0.0430(10) Uani d . 1 1 . .
    H H455 0.6200 0.4650 0.2562 0.052 Uiso calc R 1 1 . .
    C C456 0.4440(5) 0.5069(3) 0.2962(2) 0.0442(10) Uani d . 1 1 . .
    H H456 0.4783 0.5215 0.3484 0.053 Uiso calc R 1 1 . .
    C C457 0.3104(4) 0.5193(2) 0.2759(2) 0.0390(9) Uani d . 1 1 . .
    H H457 0.2541 0.5431 0.3141 0.047 Uiso calc R 1 1 . .
loop_
    _atom_site_aniso_label
    _atom_site_aniso_U_11
    _atom_site_aniso_U_22
    _atom_site_aniso_U_33
    _atom_site_aniso_U_12
    _atom_site_aniso_U_13
    _atom_site_aniso_U_23
    Sn1 0.02638(14) 0.03560(15) 0.02377(12) 0.00268(11) 0.00207(11) 0.00741(11)
    O1 0.051(2) 0.0324(16) 0.0241(14) -0.0054(15) 0.0007(14) 0.0058(12)
    O2 0.0372(17) 0.0344(15) 0.0231(14) -0.0007(13) 0.0020(12) 0.0086(12)
    O3 0.057(2) 0.0345(15) 0.0275(14) -0.0050(14) 0.0032(14) 0.0091(12)
    O4 0.0408(16) 0.0277(14) 0.0277(13) -0.0060(12) 0.0033(12) 0.0018(12)
    C1 0.029(2) 0.031(2) 0.0222(18) -0.0008(17) 0.0004(16) 0.0041(16)
    C2 0.0222(19) 0.028(2) 0.033(2) 0.0018(16) 0.0028(18) 0.0083(18)
    C111 0.026(2) 0.042(3) 0.035(2) 0.0016(19) 0.0020(19) 0.0133(19)
    C112 0.037(2) 0.060(3) 0.030(2) 0.020(2) 0.0055(19) 0.010(2)
    C113 0.055(3) 0.070(3) 0.044(3) 0.034(3) 0.011(2) 0.016(2)
    C114 0.040(3) 0.067(3) 0.047(3) 0.021(2) 0.005(2) 0.032(3)
    C115 0.041(3) 0.059(3) 0.027(2) 0.004(2) 0.0038(19) 0.018(2)
    C116 0.043(2) 0.042(2) 0.0263(19) 0.006(2) 0.0044(19) 0.0109(17)
    C121 0.031(2) 0.040(2) 0.0234(18) 0.0061(18) -0.0009(17) 0.0120(17)
    C122 0.037(2) 0.034(2) 0.033(2) 0.0027(18) 0.0073(18) 0.0088(17)
    C123 0.033(2) 0.047(3) 0.046(2) -0.0022(19) 0.007(2) 0.022(2)
    C124 0.031(2) 0.058(3) 0.032(2) 0.010(2) 0.0083(18) 0.012(2)
    C125 0.038(2) 0.048(3) 0.031(2) 0.013(2) 0.0037(19) 0.0075(18)
    C126 0.031(2) 0.037(2) 0.031(2) 0.0062(18) 0.0053(18) 0.0073(17)
    C131 0.027(2) 0.045(3) 0.025(2) -0.0036(19) 0.0055(18) 0.0020(18)
    C132 0.041(3) 0.046(3) 0.044(2) -0.004(2) -0.001(2) 0.013(2)
    C133 0.062(3) 0.045(3) 0.058(3) -0.013(3) 0.004(3) 0.013(2)
    C134 0.059(3) 0.058(3) 0.048(3) -0.029(3) 0.008(3) 0.000(3)
    C135 0.040(3) 0.081(4) 0.039(3) -0.024(3) 0.002(2) 0.001(3)
    C136 0.035(2) 0.059(3) 0.030(2) -0.006(2) 0.003(2) 0.005(2)
    N1 0.0311(17) 0.0313(17) 0.0300(16) -0.0017(14) 0.0068(14) 0.0075(14)
    C141 0.035(2) 0.054(3) 0.056(3) 0.000(2) 0.008(2) 0.031(2)
    C142 0.038(2) 0.044(3) 0.049(2) 0.002(2) 0.010(2) 0.026(2)
    C143 0.041(2) 0.040(2) 0.048(2) 0.0052(19) 0.005(2) 0.009(2)
    C144 0.042(3) 0.048(3) 0.053(3) 0.001(2) -0.002(2) 0.008(2)
    C145 0.037(2) 0.049(3) 0.059(3) 0.007(2) 0.005(2) 0.025(2)
    C146 0.050(3) 0.037(2) 0.071(3) 0.010(2) 0.014(2) 0.021(2)
    C147 0.047(3) 0.035(2) 0.059(3) -0.001(2) 0.003(2) 0.018(2)
    C151 0.029(2) 0.042(2) 0.037(2) -0.0007(17) -0.0005(17) 0.0093(18)
    C152 0.027(2) 0.032(2) 0.041(2) -0.0034(17) 0.0006(18) 0.0126(18)
    C153 0.038(2) 0.039(2) 0.040(2) 0.0020(18) 0.0037(18) 0.0165(18)
    C154 0.048(3) 0.051(3) 0.042(2) 0.004(2) 0.010(2) 0.010(2)
    C155 0.042(3) 0.035(2) 0.071(3) 0.001(2) 0.013(3) 0.006(2)
    C156 0.047(3) 0.034(2) 0.062(3) 0.006(2) 0.006(3) 0.022(2)
    C157 0.039(2) 0.050(3) 0.043(2) -0.009(2) -0.005(2) 0.019(2)
    Sn2 0.02770(14) 0.02902(15) 0.02921(13) 0.00306(11) 0.00688(12) 0.01037(11)
    O5 0.0348(16) 0.0350(16) 0.0269(14) -0.0008(13) 0.0075(13) 0.0100(12)
    O6 0.0370(16) 0.0257(14) 0.0291(14) -0.0022(12) 0.0073(13) 0.0073(11)
    O7 0.0425(16) 0.0300(15) 0.0313(14) -0.0011(12) 0.0097(13) 0.0091(12)
    O8 0.0566(19) 0.0314(15) 0.0297(15) -0.0025(13) 0.0162(14) 0.0089(12)
    C3 0.0245(19) 0.027(2) 0.030(2) 0.0034(16) 0.0047(17) 0.0097(17)
    C4 0.030(2) 0.026(2) 0.032(2) 0.0051(16) 0.0067(17) 0.0089(16)
    C211 0.026(2) 0.031(2) 0.0267(18) 0.0046(17) 0.0074(17) 0.0095(16)
    C212 0.038(2) 0.038(2) 0.034(2) 0.0018(19) 0.0066(18) 0.0140(18)
    C213 0.055(3) 0.029(2) 0.044(2) 0.002(2) 0.000(2) 0.0123(18)
    C214 0.050(3) 0.042(3) 0.045(2) 0.017(2) 0.002(2) 0.017(2)
    C215 0.038(2) 0.047(3) 0.050(3) 0.001(2) -0.007(2) 0.014(2)
    C216 0.037(2) 0.032(2) 0.041(2) 0.0034(18) 0.0010(19) 0.0113(18)
    C221 0.0361(12) 0.0527(14) 0.0569(15) 0.0060(10) 0.0147(11) 0.0008(11)
    C222 0.0361(12) 0.0527(14) 0.0569(15) 0.0060(10) 0.0147(11) 0.0008(11)
    C223 0.0361(12) 0.0527(14) 0.0569(15) 0.0060(10) 0.0147(11) 0.0008(11)
    C224 0.0361(12) 0.0527(14) 0.0569(15) 0.0060(10) 0.0147(11) 0.0008(11)
    C225 0.0361(12) 0.0527(14) 0.0569(15) 0.0060(10) 0.0147(11) 0.0008(11)
    C226 0.0361(12) 0.0527(14) 0.0569(15) 0.0060(10) 0.0147(11) 0.0008(11)
    C22A 0.0361(12) 0.0527(14) 0.0569(15) 0.0060(10) 0.0147(11) 0.0008(11)
    C23A 0.0361(12) 0.0527(14) 0.0569(15) 0.0060(10) 0.0147(11) 0.0008(11)
    C25A 0.0361(12) 0.0527(14) 0.0569(15) 0.0060(10) 0.0147(11) 0.0008(11)
    C26A 0.0361(12) 0.0527(14) 0.0569(15) 0.0060(10) 0.0147(11) 0.0008(11)
    C232 0.066(3) 0.031(2) 0.069(3) 0.003(2) 0.027(3) 0.015(2)
    C233 0.100(5) 0.032(2) 0.075(4) 0.002(3) 0.016(3) 0.013(2)
    C231 0.040(2) 0.032(2) 0.030(2) 0.0033(18) 0.0028(19) 0.0133(17)
    C234 0.068(4) 0.055(3) 0.055(3) -0.025(3) -0.010(3) 0.032(3)
    C235 0.048(3) 0.074(3) 0.047(3) -0.024(3) 0.000(2) 0.021(3)
    C236 0.045(3) 0.053(3) 0.038(2) -0.009(2) 0.007(2) 0.008(2)
    N2 0.0278(17) 0.0279(17) 0.0255(15) 0.0013(13) 0.0059(14) 0.0059(13)
    C241 0.033(2) 0.043(2) 0.037(2) 0.0008(18) 0.0066(18) 0.0201(19)
    C242 0.031(2) 0.030(2) 0.0317(19) -0.0006(17) 0.0028(17) 0.0140(16)
    C243 0.035(2) 0.052(3) 0.033(2) 0.005(2) 0.0061(18) 0.0195(19)
    C244 0.035(2) 0.055(3) 0.043(2) 0.008(2) 0.0056(19) 0.017(2)
    C245 0.037(2) 0.041(2) 0.045(2) 0.0022(19) -0.005(2) 0.0127(19)
    C246 0.057(3) 0.042(3) 0.028(2) 0.001(2) -0.007(2) 0.0121(19)
    C247 0.045(3) 0.037(2) 0.030(2) 0.006(2) 0.0054(19) 0.0140(18)
    C251 0.031(2) 0.052(3) 0.029(2) 0.005(2) -0.0001(18) 0.0123(19)
    C252 0.029(2) 0.045(3) 0.044(2) 0.0101(18) 0.0057(19) 0.021(2)
    C253 0.033(2) 0.049(3) 0.047(2) 0.005(2) 0.006(2) 0.024(2)
    C254 0.040(2) 0.063(3) 0.053(3) 0.009(2) 0.019(2) 0.029(2)
    C255 0.068(4) 0.055(3) 0.082(4) 0.031(3) 0.049(3) 0.025(3)
    C256 0.095(5) 0.037(3) 0.129(6) 0.023(3) 0.070(5) 0.035(3)
    C257 0.062(3) 0.043(3) 0.088(4) 0.016(2) 0.045(3) 0.029(3)
    Sn3 0.02328(13) 0.02548(13) 0.02308(12) 0.00236(11) 0.00516(11) 0.00767(10)
    O9 0.0319(15) 0.0308(14) 0.0229(13) -0.0046(12) 0.0051(12) 0.0071(11)
    O10 0.0333(16) 0.0297(15) 0.0263(14) -0.0007(12) 0.0063(13) 0.0093(12)
    O11 0.0357(15) 0.0290(14) 0.0250(13) -0.0041(12) 0.0038(12) 0.0057(11)
    O12 0.0453(17) 0.0356(15) 0.0239(14) -0.0067(13) 0.0061(13) 0.0076(11)
    C5 0.0241(19) 0.027(2) 0.0263(19) 0.0062(16) 0.0049(17) 0.0073(16)
    C6 0.028(2) 0.027(2) 0.0249(19) 0.0043(16) 0.0064(17) 0.0099(16)
    C311 0.0245(19) 0.029(2) 0.0234(17) 0.0073(16) 0.0071(16) 0.0083(15)
    C312 0.033(2) 0.033(2) 0.0332(19) 0.0033(18) 0.0021(18) 0.0127(17)
    C313 0.043(2) 0.030(2) 0.043(2) 0.0042(18) 0.007(2) 0.0172(18)
    C314 0.043(3) 0.039(2) 0.041(2) 0.016(2) 0.008(2) 0.0174(19)
    C315 0.031(2) 0.047(3) 0.040(2) 0.006(2) -0.0011(19) 0.018(2)
    C316 0.026(2) 0.035(2) 0.037(2) 0.0014(17) 0.0050(17) 0.0107(17)
    C321 0.0238(18) 0.0219(17) 0.0244(17) 0.0082(14) 0.0082(15) 0.0151(14)
    C322 0.0274(19) 0.0282(19) 0.039(2) 0.0028(16) 0.0091(17) 0.0134(16)
    C323 0.034(2) 0.040(2) 0.053(3) -0.0002(19) 0.011(2) 0.013(2)
    C324 0.032(2) 0.045(2) 0.049(2) 0.0099(19) 0.0146(19) 0.010(2)
    C325 0.038(2) 0.033(2) 0.033(2) 0.0072(18) 0.0087(18) 0.0074(17)
    C326 0.030(2) 0.032(2) 0.0269(18) 0.0018(16) 0.0000(16) 0.0076(16)
    C331 0.026(2) 0.028(2) 0.031(2) 0.0018(16) 0.0056(17) 0.0066(16)
    C332 0.036(2) 0.032(2) 0.0304(19) 0.0030(17) 0.0093(17) 0.0091(16)
    C333 0.036(2) 0.036(2) 0.035(2) -0.0007(18) 0.0024(18) 0.0007(17)
    C334 0.040(2) 0.028(2) 0.047(2) -0.0042(18) 0.008(2) -0.0010(18)
    C335 0.061(3) 0.031(2) 0.045(2) -0.004(2) 0.018(2) 0.0136(19)
    C336 0.052(3) 0.030(2) 0.0306(19) 0.0014(18) 0.0085(18) 0.0070(16)
    N3 0.0249(16) 0.0254(16) 0.0272(15) 0.0026(13) 0.0047(13) 0.0032(12)
    C341 0.038(2) 0.059(3) 0.066(3) 0.012(2) 0.021(2) 0.044(2)
    C342 0.034(2) 0.031(2) 0.040(2) 0.0090(17) 0.0099(18) 0.0166(17)
    C343 0.038(2) 0.072(3) 0.052(3) 0.014(2) 0.013(2) 0.035(2)
    C344 0.039(3) 0.073(3) 0.052(3) 0.014(2) 0.009(2) 0.019(3)
    C345 0.052(3) 0.043(3) 0.056(3) 0.010(2) -0.014(3) 0.010(2)
    C346 0.068(4) 0.044(3) 0.041(2) 0.010(3) -0.010(3) 0.014(2)
    C347 0.056(3) 0.041(2) 0.037(2) 0.008(2) 0.013(2) 0.0137(19)
    C351 0.027(2) 0.043(2) 0.041(2) 0.0062(19) -0.0026(19) -0.0010(19)
    C352 0.027(2) 0.037(2) 0.0289(19) 0.0054(17) 0.0033(16) 0.0078(17)
    C353 0.040(2) 0.054(3) 0.070(3) 0.011(2) 0.015(2) 0.034(2)
    C354 0.047(3) 0.084(4) 0.061(3) 0.027(3) 0.027(3) 0.039(3)
    C355 0.045(3) 0.065(3) 0.044(3) 0.024(3) 0.000(2) 0.002(2)
    C356 0.046(3) 0.032(2) 0.074(3) 0.008(2) 0.009(3) 0.011(2)
    C357 0.037(2) 0.048(3) 0.046(2) 0.002(2) 0.004(2) 0.023(2)
    Sn4 0.02951(14) 0.02650(14) 0.03272(14) 0.00071(11) 0.00739(12) 0.00882(11)
    O13 0.061(2) 0.0285(15) 0.0313(15) -0.0081(15) 0.0126(15) 0.0045(12)
    O14 0.055(2) 0.0302(16) 0.0348(16) -0.0071(14) 0.0100(16) 0.0087(13)
    O15 0.067(2) 0.0410(17) 0.0344(16) -0.0081(16) 0.0116(15) 0.0124(13)
    O16 0.0494(18) 0.0284(14) 0.0388(15) -0.0083(13) 0.0076(14) 0.0006(12)
    C7 0.041(2) 0.030(2) 0.039(2) -0.0017(18) 0.009(2) 0.0119(18)
    C8 0.032(2) 0.033(2) 0.037(2) -0.0011(18) 0.0041(19) 0.0050(19)
    C411 0.030(2) 0.033(2) 0.036(2) 0.0035(18) 0.0121(19) 0.0132(17)
    C412 0.044(3) 0.037(2) 0.046(2) 0.012(2) 0.013(2) 0.017(2)
    C413 0.052(3) 0.039(3) 0.074(3) 0.016(2) 0.021(3) 0.024(2)
    C414 0.042(3) 0.052(3) 0.075(3) 0.001(2) 0.006(3) 0.038(3)
    C415 0.052(3) 0.049(3) 0.046(2) -0.009(2) -0.002(2) 0.027(2)
    C416 0.042(2) 0.032(2) 0.043(2) 0.0019(19) 0.006(2) 0.0121(18)
    C421 0.0237(19) 0.035(2) 0.0318(19) 0.0000(17) 0.0010(16) 0.0183(17)
    C422 0.039(2) 0.039(2) 0.051(3) -0.003(2) 0.008(2) 0.014(2)
    C423 0.034(2) 0.059(3) 0.066(3) -0.007(2) 0.012(2) 0.026(3)
    C424 0.031(2) 0.071(3) 0.054(3) 0.010(2) 0.012(2) 0.034(3)
    C425 0.039(2) 0.053(3) 0.034(2) 0.016(2) 0.0063(19) 0.016(2)
    C426 0.031(2) 0.041(2) 0.033(2) 0.0041(18) 0.0000(18) 0.0176(18)
    C431 0.029(2) 0.031(2) 0.0262(19) 0.0016(17) 0.0080(17) 0.0086(16)
    C432 0.035(2) 0.036(2) 0.0297(19) 0.0021(18) 0.0081(18) 0.0110(17)
    C433 0.041(2) 0.049(3) 0.032(2) -0.007(2) 0.0022(19) 0.0097(19)
    C434 0.054(3) 0.036(2) 0.038(2) -0.017(2) 0.011(2) 0.003(2)
    C435 0.058(3) 0.032(2) 0.051(3) 0.002(2) 0.011(2) 0.015(2)
    C436 0.033(2) 0.033(2) 0.044(2) -0.0019(18) 0.0044(19) 0.0119(18)
    N4 0.0275(17) 0.0308(17) 0.0243(15) 0.0018(13) 0.0042(14) 0.0061(13)
    C441 0.029(2) 0.043(2) 0.0294(19) 0.0025(17) -0.0028(17) 0.0073(17)
    C442 0.028(2) 0.037(2) 0.035(2) 0.0001(17) -0.0006(18) 0.0105(18)
    C443 0.048(3) 0.043(2) 0.053(3) 0.004(2) 0.016(2) 0.021(2)
    C444 0.067(3) 0.066(3) 0.057(3) 0.013(3) 0.035(3) 0.022(3)
    C445 0.059(3) 0.049(3) 0.062(3) 0.006(3) 0.015(3) 0.000(3)
    C446 0.044(3) 0.046(3) 0.077(4) 0.003(2) 0.010(3) 0.016(3)
    C447 0.038(3) 0.046(3) 0.049(3) 0.006(2) 0.003(2) 0.016(2)
    C451 0.039(2) 0.058(3) 0.040(2) -0.003(2) 0.009(2) 0.029(2)
    C452 0.038(2) 0.035(2) 0.034(2) 0.0000(18) 0.0043(19) 0.0183(18)
    C453 0.041(2) 0.073(3) 0.030(2) 0.001(2) 0.0030(19) 0.015(2)
    C454 0.035(2) 0.073(3) 0.040(2) 0.011(2) 0.010(2) 0.016(2)
    C455 0.036(2) 0.051(3) 0.047(2) 0.010(2) 0.002(2) 0.024(2)
    C456 0.047(3) 0.048(2) 0.036(2) 0.007(2) -0.008(2) 0.0165(19)
    C457 0.046(2) 0.039(2) 0.0310(19) 0.0075(18) 0.0058(18) 0.0097(17)
_geom_special_details
;
All e.s.d.'s (except the e.s.d. in the dihedral angle between two l.s. planes)
are estimated using the full covariance matrix. The cell e.s.d.'s are taken
into account individually in the estimation of e.s.d.'s in distances, angles
and torsion angles; correlations between e.s.d.'s in cell parameters are only
used when they are defined by crystal symmetry. An approximate (isotropic)
treatment of cell e.s.d.'s is used for estimating e.s.d.'s involving l.s.
planes.
;
loop_
    _geom_bond_atom_site_label_1
    _geom_bond_atom_site_label_2
    _geom_bond_site_symmetry_2
    _geom_bond_distance
    _geom_bond_publ_flag
    Sn1 O1 . 2.124(3) y
    Sn1 C121 . 2.131(4) y
    Sn1 C111 . 2.156(4) y
    Sn1 C131 . 2.160(4) y
    Sn1 O2 . 2.306(3) y
    O1 C1 . 1.290(5) ?
    O2 C2 . 1.260(5) ?
    O3 C1 . 1.228(5) ?
    O4 C2 . 1.248(5) ?
    C1 C2 . 1.528(6) ?
    C111 C112 . 1.384(6) ?
    C111 C116 . 1.387(5) ?
    C112 C113 . 1.383(7) ?
    C112 H112 . 0.9500 ?
    C113 C114 . 1.374(7) ?
    C113 H113 . 0.9500 ?
    C114 C115 . 1.366(7) ?
    C114 H114 . 0.9500 ?
    C115 C116 . 1.383(6) ?
    C115 H115 . 0.9500 ?
    C116 H116 . 0.9500 ?
    C121 C122 . 1.385(6) ?
    C121 C126 . 1.399(6) ?
    C122 C123 . 1.396(6) ?
    C122 H122 . 0.9500 ?
    C123 C124 . 1.379(6) ?
    C123 H123 . 0.9500 ?
    C124 C125 . 1.383(6) ?
    C124 H124 . 0.9500 ?
    C125 C126 . 1.395(6) ?
    C125 H125 . 0.9500 ?
    C126 H126 . 0.9500 ?
    C131 C136 . 1.401(6) ?
    C131 C132 . 1.402(7) ?
    C132 C133 . 1.373(6) ?
    C132 H132 . 0.9500 ?
    C133 C134 . 1.417(8) ?
    C133 H133 . 0.9500 ?
    C134 C135 . 1.371(8) ?
    C134 H134 . 0.9500 ?
    C135 C136 . 1.394(7) ?
    C135 H135 . 0.9500 ?
    C136 H136 . 0.9500 ?
    N1 C141 . 1.486(5) ?
    N1 C151 . 1.510(5) ?
    N1 H1A . 0.9200 ?
    N1 H1B . 0.9200 ?
    C141 C142 . 1.504(6) ?
    C141 H14A . 0.9900 ?
    C141 H14B . 0.9900 ?
    C142 C143 . 1.380(6) ?
    C142 C147 . 1.403(6) ?
    C143 C144 . 1.399(6) ?
    C143 H143 . 0.9500 ?
    C144 C145 . 1.374(6) ?
    C144 H144 . 0.9500 ?
    C145 C146 . 1.362(6) ?
    C145 H145 . 0.9500 ?
    C146 C147 . 1.399(6) ?
    C146 H146 . 0.9500 ?
    C147 H147 . 0.9500 ?
    C151 C152 . 1.503(6) ?
    C151 H15A . 0.9900 ?
    C151 H15B . 0.9900 ?
    C152 C153 . 1.387(6) ?
    C152 C157 . 1.400(6) ?
    C153 C154 . 1.384(6) ?
    C153 H153 . 0.9500 ?
    C154 C155 . 1.407(7) ?
    C154 H154 . 0.9500 ?
    C155 C156 . 1.364(7) ?
    C155 H155 . 0.9500 ?
    C156 C157 . 1.417(7) ?
    C156 H156 . 0.9500 ?
    C157 H157 . 0.9500 ?
    Sn2 O6 . 2.116(3) y
    Sn2 C221 . 2.131(5) y
    Sn2 C211 . 2.147(4) y
    Sn2 C231 . 2.167(4) y
    Sn2 O5 . 2.317(3) y
    O5 C3 . 1.262(5) ?
    O6 C4 . 1.305(5) ?
    O7 C3 . 1.238(5) ?
    O8 C4 . 1.230(5) ?
    C3 C4 . 1.538(5) ?
    C211 C212 . 1.383(6) ?
    C211 C216 . 1.393(5) ?
    C212 C213 . 1.386(6) ?
    C212 H212 . 0.9500 ?
    C213 C214 . 1.360(6) ?
    C213 H213 . 0.9500 ?
    C214 C215 . 1.381(6) ?
    C214 H214 . 0.9500 ?
    C215 C216 . 1.372(6) ?
    C215 H215 . 0.9500 ?
    C216 H216 . 0.9500 ?
    C221 C22A . 1.339(13) ?
    C221 C226 . 1.364(8) ?
    C221 C222 . 1.392(8) ?
    C221 C26A . 1.411(13) ?
    C222 C223 . 1.389(9) ?
    C222 H222 . 0.9500 ?
    C223 C224 . 1.423(8) ?
    C223 H223 . 0.9500 ?
    C224 C225 . 1.283(8) ?
    C224 C25A . 1.341(13) ?
    C224 C23A . 1.419(13) ?
    C224 H224 . 0.9500 ?
    C225 C226 . 1.392(9) ?
    C225 H225 . 0.9500 ?
    C226 H226 . 0.9500 ?
    C22A C23A . 1.377(15) ?
    C22A H22A . 0.9500 ?
    C23A H23A . 0.9500 ?
    C25A C26A . 1.410(14) ?
    C25A H25A . 0.9500 ?
    C26A H26A . 0.9500 ?
    C232 C231 . 1.383(6) ?
    C232 C233 . 1.412(7) ?
    C232 H232 . 0.9500 ?
    C233 C234 . 1.339(8) ?
    C233 H233 . 0.9500 ?
    C231 C236 . 1.396(6) ?
    C234 C235 . 1.371(7) ?
    C234 H234 . 0.9500 ?
    C235 C236 . 1.379(6) ?
    C235 H235 . 0.9500 ?
    C236 H236 . 0.9500 ?
    N2 C241 . 1.493(5) ?
    N2 C251 . 1.508(5) ?
    N2 H2A . 0.9200 ?
    N2 H2B . 0.9200 ?
    C241 C242 . 1.518(6) ?
    C241 H24A . 0.9900 ?
    C241 H24B . 0.9900 ?
    C242 C247 . 1.371(5) ?
    C242 C243 . 1.383(6) ?
    C243 C244 . 1.372(6) ?
    C243 H243 . 0.9500 ?
    C244 C245 . 1.382(6) ?
    C244 H244 . 0.9500 ?
    C245 C246 . 1.374(7) ?
    C245 H245 . 0.9500 ?
    C246 C247 . 1.383(6) ?
    C246 H246 . 0.9500 ?
    C247 H247 . 0.9500 ?
    C251 C252 . 1.499(6) ?
    C251 H25B . 0.9900 ?
    C251 H25C . 0.9900 ?
    C252 C257 . 1.359(6) ?
    C252 C253 . 1.393(6) ?
    C253 C254 . 1.383(6) ?
    C253 H253 . 0.9500 ?
    C254 C255 . 1.362(7) ?
    C254 H254 . 0.9500 ?
    C255 C256 . 1.365(8) ?
    C255 H255 . 0.9500 ?
    C256 C257 . 1.384(8) ?
    C256 H256 . 0.9500 ?
    C257 H257 . 0.9500 ?
    Sn3 O9 . 2.104(3) y
    Sn3 C311 . 2.142(4) y
    Sn3 C321 . 2.142(4) y
    Sn3 C331 . 2.185(4) y
    Sn3 O10 . 2.355(3) y
    O9 C6 . 1.295(5) ?
    O10 C5 . 1.259(5) ?
    O11 C5 . 1.242(4) ?
    O12 C6 . 1.216(5) ?
    C5 C6 . 1.554(6) ?
    C311 C316 . 1.392(5) ?
    C311 C312 . 1.402(5) ?
    C312 C313 . 1.399(6) ?
    C312 H312 . 0.9500 ?
    C313 C314 . 1.383(6) ?
    C313 H313 . 0.9500 ?
    C314 C315 . 1.386(6) ?
    C314 H314 . 0.9500 ?
    C315 C316 . 1.371(6) ?
    C315 H315 . 0.9500 ?
    C316 H316 . 0.9500 ?
    C321 C322 . 1.395(5) ?
    C321 C326 . 1.416(5) ?
    C322 C323 . 1.396(6) ?
    C322 H322 . 0.9500 ?
    C323 C324 . 1.390(6) ?
    C323 H323 . 0.9500 ?
    C324 C325 . 1.381(6) ?
    C324 H324 . 0.9500 ?
    C325 C326 . 1.380(6) ?
    C325 H325 . 0.9500 ?
    C326 H326 . 0.9500 ?
    C331 C336 . 1.396(6) ?
    C331 C332 . 1.407(5) ?
    C332 C333 . 1.390(5) ?
    C332 H332 . 0.9500 ?
    C333 C334 . 1.381(6) ?
    C333 H333 . 0.9500 ?
    C334 C335 . 1.398(6) ?
    C334 H334 . 0.9500 ?
    C335 C336 . 1.372(6) ?
    C335 H335 . 0.9500 ?
    C336 H336 . 0.9500 ?
    N3 C341 . 1.474(5) ?
    N3 C351 . 1.499(5) ?
    N3 H3A . 0.9200 ?
    N3 H3B . 0.9200 ?
    C341 C342 . 1.500(6) ?
    C341 H34A . 0.9900 ?
    C341 H34B . 0.9900 ?
    C342 C343 . 1.379(6) ?
    C342 C347 . 1.388(6) ?
    C343 C344 . 1.393(6) ?
    C343 H343 . 0.9500 ?
    C344 C345 . 1.373(7) ?
    C344 H344 . 0.9500 ?
    C345 C346 . 1.376(8) ?
    C345 H345 . 0.9500 ?
    C346 C347 . 1.387(7) ?
    C346 H346 . 0.9500 ?
    C347 H347 . 0.9500 ?
    C351 C352 . 1.522(6) ?
    C351 H35A . 0.9900 ?
    C351 H35B . 0.9900 ?
    C352 C353 . 1.370(6) ?
    C352 C357 . 1.375(6) ?
    C353 C354 . 1.394(7) ?
    C353 H353 . 0.9500 ?
    C354 C355 . 1.393(8) ?
    C354 H354 . 0.9500 ?
    C355 C356 . 1.368(7) ?
    C355 H355 . 0.9500 ?
    C356 C357 . 1.373(7) ?
    C356 H356 . 0.9500 ?
    C357 H357 . 0.9500 ?
    Sn4 O13 . 2.117(3) y
    Sn4 C421 . 2.133(4) y
    Sn4 C411 . 2.140(4) y
    Sn4 C431 . 2.168(4) y
    Sn4 O14 . 2.289(3) y
    O13 C7 . 1.290(5) ?
    O14 C8 . 1.256(5) ?
    O15 C7 . 1.226(5) ?
    O16 C8 . 1.249(5) ?
    C7 C8 . 1.552(6) ?
    C411 C416 . 1.382(6) ?
    C411 C412 . 1.407(6) ?
    C412 C413 . 1.378(7) ?
    C412 H412 . 0.9500 ?
    C413 C414 . 1.365(7) ?
    C413 H413 . 0.9500 ?
    C414 C415 . 1.401(8) ?
    C414 H414 . 0.9500 ?
    C415 C416 . 1.390(6) ?
    C415 H415 . 0.9500 ?
    C416 H416 . 0.9500 ?
    C421 C426 . 1.382(6) ?
    C421 C422 . 1.413(5) ?
    C422 C423 . 1.383(7) ?
    C422 H422 . 0.9500 ?
    C423 C424 . 1.394(7) ?
    C423 H423 . 0.9500 ?
    C424 C425 . 1.367(7) ?
    C424 H424 . 0.9500 ?
    C425 C426 . 1.398(6) ?
    C425 H425 . 0.9500 ?
    C426 H426 . 0.9500 ?
    C431 C436 . 1.380(6) ?
    C431 C432 . 1.400(6) ?
    C432 C433 . 1.384(6) ?
    C432 H432 . 0.9500 ?
    C433 C434 . 1.386(7) ?
    C433 H433 . 0.9500 ?
    C434 C435 . 1.375(7) ?
    C434 H434 . 0.9500 ?
    C435 C436 . 1.385(6) ?
    C435 H435 . 0.9500 ?
    C436 H436 . 0.9500 ?
    N4 C451 . 1.475(5) ?
    N4 C441 . 1.515(5) ?
    N4 H4A . 0.9200 ?
    N4 H4B . 0.9200 ?
    C441 C442 . 1.499(6) ?
    C441 H44A . 0.9900 ?
    C441 H44B . 0.9900 ?
    C442 C443 . 1.366(6) ?
    C442 C447 . 1.392(6) ?
    C443 C444 . 1.397(6) ?
    C443 H443 . 0.9500 ?
    C444 C445 . 1.350(7) ?
    C444 H444 . 0.9500 ?
    C445 C446 . 1.393(8) ?
    C445 H445 . 0.9500 ?
    C446 C447 . 1.369(7) ?
    C446 H446 . 0.9500 ?
    C447 H447 . 0.9500 ?
    C451 C452 . 1.501(6) ?
    C451 H45A . 0.9900 ?
    C451 H45B . 0.9900 ?
    C452 C453 . 1.384(6) ?
    C452 C457 . 1.388(6) ?
    C453 C454 . 1.402(6) ?
    C453 H453 . 0.9500 ?
    C454 C455 . 1.377(6) ?
    C454 H454 . 0.9500 ?
    C455 C456 . 1.382(6) ?
    C455 H455 . 0.9500 ?
    C456 C457 . 1.382(6) ?
    C456 H456 . 0.9500 ?
    C457 H457 . 0.9500 ?
loop_
    _geom_angle_atom_site_label_1
    _geom_angle_atom_site_label_2
    _geom_angle_atom_site_label_3
    _geom_angle_site_symmetry_1
    _geom_angle_site_symmetry_3
    _geom_angle
    _geom_angle_publ_flag
    O1 Sn1 C121 . . 114.33(14) ?
    O1 Sn1 C111 . . 126.26(15) ?
    C121 Sn1 C111 . . 113.62(16) ?
    O1 Sn1 C131 . . 83.18(14) ?
    C121 Sn1 C131 . . 105.98(16) ?
    C111 Sn1 C131 . . 105.50(16) ?
    O1 Sn1 O2 . . 72.26(10) ?
    C121 Sn1 O2 . . 90.45(13) ?
    C111 Sn1 O2 . . 84.60(13) ?
    C131 Sn1 O2 . . 154.56(13) ?
    C1 O1 Sn1 . . 121.4(3) ?
    C2 O2 Sn1 . . 115.8(3) ?
    O3 C1 O1 . . 123.9(4) ?
    O3 C1 C2 . . 121.1(3) ?
    O1 C1 C2 . . 114.9(3) ?
    O4 C2 O2 . . 127.1(4) ?
    O4 C2 C1 . . 117.4(4) ?
    O2 C2 C1 . . 115.6(3) ?
    C112 C111 C116 . . 118.2(4) ?
    C112 C111 Sn1 . . 124.1(3) ?
    C116 C111 Sn1 . . 117.7(3) ?
    C113 C112 C111 . . 120.7(4) ?
    C113 C112 H112 . . 119.7 ?
    C111 C112 H112 . . 119.7 ?
    C114 C113 C112 . . 119.8(5) ?
    C114 C113 H113 . . 120.1 ?
    C112 C113 H113 . . 120.1 ?
    C115 C114 C113 . . 120.8(4) ?
    C115 C114 H114 . . 119.6 ?
    C113 C114 H114 . . 119.6 ?
    C114 C115 C116 . . 119.2(4) ?
    C114 C115 H115 . . 120.4 ?
    C116 C115 H115 . . 120.4 ?
    C115 C116 C111 . . 121.4(4) ?
    C115 C116 H116 . . 119.3 ?
    C111 C116 H116 . . 119.3 ?
    C122 C121 C126 . . 118.3(4) ?
    C122 C121 Sn1 . . 122.8(3) ?
    C126 C121 Sn1 . . 118.8(3) ?
    C121 C122 C123 . . 120.5(4) ?
    C121 C122 H122 . . 119.7 ?
    C123 C122 H122 . . 119.7 ?
    C124 C123 C122 . . 120.6(4) ?
    C124 C123 H123 . . 119.7 ?
    C122 C123 H123 . . 119.7 ?
    C123 C124 C125 . . 119.8(4) ?
    C123 C124 H124 . . 120.1 ?
    C125 C124 H124 . . 120.1 ?
    C124 C125 C126 . . 119.6(4) ?
    C124 C125 H125 . . 120.2 ?
    C126 C125 H125 . . 120.2 ?
    C125 C126 C121 . . 121.2(4) ?
    C125 C126 H126 . . 119.4 ?
    C121 C126 H126 . . 119.4 ?
    C136 C131 C132 . . 117.5(4) ?
    C136 C131 Sn1 . . 122.2(4) ?
    C132 C131 Sn1 . . 120.1(3) ?
    C133 C132 C131 . . 122.5(4) ?
    C133 C132 H132 . . 118.7 ?
    C131 C132 H132 . . 118.7 ?
    C132 C133 C134 . . 118.9(5) ?
    C132 C133 H133 . . 120.6 ?
    C134 C133 H133 . . 120.6 ?
    C135 C134 C133 . . 119.5(5) ?
    C135 C134 H134 . . 120.2 ?
    C133 C134 H134 . . 120.2 ?
    C134 C135 C136 . . 121.0(5) ?
    C134 C135 H135 . . 119.5 ?
    C136 C135 H135 . . 119.5 ?
    C135 C136 C131 . . 120.5(5) ?
    C135 C136 H136 . . 119.7 ?
    C131 C136 H136 . . 119.7 ?
    C141 N1 C151 . . 114.4(3) ?
    C141 N1 H1A . . 108.7 ?
    C151 N1 H1A . . 108.7 ?
    C141 N1 H1B . . 108.7 ?
    C151 N1 H1B . . 108.7 ?
    H1A N1 H1B . . 107.6 ?
    N1 C141 C142 . . 110.7(3) ?
    N1 C141 H14A . . 109.5 ?
    C142 C141 H14A . . 109.5 ?
    N1 C141 H14B . . 109.5 ?
    C142 C141 H14B . . 109.5 ?
    H14A C141 H14B . . 108.1 ?
    C143 C142 C147 . . 118.7(4) ?
    C143 C142 C141 . . 121.2(4) ?
    C147 C142 C141 . . 120.1(4) ?
    C142 C143 C144 . . 121.1(4) ?
    C142 C143 H143 . . 119.4 ?
    C144 C143 H143 . . 119.4 ?
    C145 C144 C143 . . 119.4(4) ?
    C145 C144 H144 . . 120.3 ?
    C143 C144 H144 . . 120.3 ?
    C146 C145 C144 . . 120.6(4) ?
    C146 C145 H145 . . 119.7 ?
    C144 C145 H145 . . 119.7 ?
    C145 C146 C147 . . 120.7(4) ?
    C145 C146 H146 . . 119.6 ?
    C147 C146 H146 . . 119.6 ?
    C146 C147 C142 . . 119.5(4) ?
    C146 C147 H147 . . 120.3 ?
    C142 C147 H147 . . 120.3 ?
    C152 C151 N1 . . 111.1(3) ?
    C152 C151 H15A . . 109.4 ?
    N1 C151 H15A . . 109.4 ?
    C152 C151 H15B . . 109.4 ?
    N1 C151 H15B . . 109.4 ?
    H15A C151 H15B . . 108.0 ?
    C153 C152 C157 . . 118.5(4) ?
    C153 C152 C151 . . 121.7(4) ?
    C157 C152 C151 . . 119.8(4) ?
    C154 C153 C152 . . 120.9(4) ?
    C154 C153 H153 . . 119.5 ?
    C152 C153 H153 . . 119.5 ?
    C153 C154 C155 . . 119.7(4) ?
    C153 C154 H154 . . 120.2 ?
    C155 C154 H154 . . 120.2 ?
    C156 C155 C154 . . 121.1(5) ?
    C156 C155 H155 . . 119.4 ?
    C154 C155 H155 . . 119.4 ?
    C155 C156 C157 . . 118.5(5) ?
    C155 C156 H156 . . 120.8 ?
    C157 C156 H156 . . 120.8 ?
    C152 C157 C156 . . 121.3(4) ?
    C152 C157 H157 . . 119.4 ?
    C156 C157 H157 . . 119.4 ?
    O6 Sn2 C221 . . 121.57(17) ?
    O6 Sn2 C211 . . 116.99(13) ?
    C221 Sn2 C211 . . 115.19(19) ?
    O6 Sn2 C231 . . 84.98(13) ?
    C221 Sn2 C231 . . 107.13(19) ?
    C211 Sn2 C231 . . 103.03(15) ?
    O6 Sn2 O5 . . 72.71(10) ?
    C221 Sn2 O5 . . 86.49(15) ?
    C211 Sn2 O5 . . 86.21(13) ?
    C231 Sn2 O5 . . 157.64(13) ?
    C3 O5 Sn2 . . 115.9(3) ?
    C4 O6 Sn2 . . 120.8(2) ?
    O7 C3 O5 . . 127.2(4) ?
    O7 C3 C4 . . 117.8(3) ?
    O5 C3 C4 . . 114.9(3) ?
    O8 C4 O6 . . 124.0(4) ?
    O8 C4 C3 . . 120.5(3) ?
    O6 C4 C3 . . 115.6(3) ?
    C212 C211 C216 . . 118.2(4) ?
    C212 C211 Sn2 . . 124.0(3) ?
    C216 C211 Sn2 . . 117.8(3) ?
    C211 C212 C213 . . 119.9(4) ?
    C211 C212 H212 . . 120.1 ?
    C213 C212 H212 . . 120.1 ?
    C214 C213 C212 . . 121.3(4) ?
    C214 C213 H213 . . 119.4 ?
    C212 C213 H213 . . 119.4 ?
    C213 C214 C215 . . 119.5(4) ?
    C213 C214 H214 . . 120.2 ?
    C215 C214 H214 . . 120.2 ?
    C216 C215 C214 . . 119.8(4) ?
    C216 C215 H215 . . 120.1 ?
    C214 C215 H215 . . 120.1 ?
    C215 C216 C211 . . 121.3(4) ?
    C215 C216 H216 . . 119.3 ?
    C211 C216 H216 . . 119.3 ?
    C22A C221 C226 . . 94.4(8) ?
    C22A C221 C222 . . 50.2(7) ?
    C226 C221 C222 . . 116.2(5) ?
    C22A C221 C26A . . 115.5(9) ?
    C226 C221 C26A . . 36.2(7) ?
    C222 C221 C26A . . 106.2(7) ?
    C22A C221 Sn2 . . 117.7(7) ?
    C226 C221 Sn2 . . 118.9(4) ?
    C222 C221 Sn2 . . 124.4(4) ?
    C26A C221 Sn2 . . 122.2(6) ?
    C223 C222 C221 . . 121.9(6) ?
    C223 C222 H222 . . 119.0 ?
    C221 C222 H222 . . 119.0 ?
    C222 C223 C224 . . 117.8(6) ?
    C222 C223 H223 . . 121.1 ?
    C224 C223 H223 . . 121.1 ?
    C225 C224 C25A . . 30.9(8) ?
    C225 C224 C23A . . 94.9(7) ?
    C25A C224 C23A . . 115.4(9) ?
    C225 C224 C223 . . 120.3(6) ?
    C25A C224 C223 . . 113.5(8) ?
    C23A C224 C223 . . 52.2(7) ?
    C225 C224 H224 . . 119.8 ?
    C25A C224 H224 . . 117.5 ?
    C23A C224 H224 . . 122.0 ?
    C223 C224 H224 . . 119.8 ?
    C224 C225 C226 . . 121.5(6) ?
    C224 C225 H225 . . 119.2 ?
    C226 C225 H225 . . 119.2 ?
    C221 C226 C225 . . 122.1(6) ?
    C221 C226 H226 . . 119.0 ?
    C225 C226 H226 . . 119.0 ?
    C221 C22A C23A . . 121.6(12) ?
    C221 C22A H22A . . 119.2 ?
    C23A C22A H22A . . 119.2 ?
    C22A C23A C224 . . 119.9(12) ?
    C22A C23A H23A . . 120.1 ?
    C224 C23A H23A . . 120.1 ?
    C224 C25A C26A . . 117.8(11) ?
    C224 C25A H25A . . 121.1 ?
    C26A C25A H25A . . 121.1 ?
    C25A C26A C221 . . 121.8(12) ?
    C25A C26A H26A . . 119.1 ?
    C221 C26A H26A . . 119.1 ?
    C231 C232 C233 . . 120.8(5) ?
    C231 C232 H232 . . 119.6 ?
    C233 C232 H232 . . 119.6 ?
    C234 C233 C232 . . 121.3(5) ?
    C234 C233 H233 . . 119.4 ?
    C232 C233 H233 . . 119.4 ?
    C232 C231 C236 . . 115.9(4) ?
    C232 C231 Sn2 . . 124.8(3) ?
    C236 C231 Sn2 . . 119.3(3) ?
    C233 C234 C235 . . 119.3(5) ?
    C233 C234 H234 . . 120.3 ?
    C235 C234 H234 . . 120.3 ?
    C234 C235 C236 . . 120.0(5) ?
    C234 C235 H235 . . 120.0 ?
    C236 C235 H235 . . 120.0 ?
    C235 C236 C231 . . 122.6(4) ?
    C235 C236 H236 . . 118.7 ?
    C231 C236 H236 . . 118.7 ?
    C241 N2 C251 . . 114.7(3) ?
    C241 N2 H2A . . 108.6 ?
    C251 N2 H2A . . 108.6 ?
    C241 N2 H2B . . 108.6 ?
    C251 N2 H2B . . 108.6 ?
    H2A N2 H2B . . 107.6 ?
    N2 C241 C242 . . 113.0(3) ?
    N2 C241 H24A . . 109.0 ?
    C242 C241 H24A . . 109.0 ?
    N2 C241 H24B . . 109.0 ?
    C242 C241 H24B . . 109.0 ?
    H24A C241 H24B . . 107.8 ?
    C247 C242 C243 . . 119.2(4) ?
    C247 C242 C241 . . 118.1(4) ?
    C243 C242 C241 . . 122.6(3) ?
    C244 C243 C242 . . 120.5(4) ?
    C244 C243 H243 . . 119.8 ?
    C242 C243 H243 . . 119.8 ?
    C243 C244 C245 . . 120.4(4) ?
    C243 C244 H244 . . 119.8 ?
    C245 C244 H244 . . 119.8 ?
    C246 C245 C244 . . 119.0(4) ?
    C246 C245 H245 . . 120.5 ?
    C244 C245 H245 . . 120.5 ?
    C245 C246 C247 . . 120.6(4) ?
    C245 C246 H246 . . 119.7 ?
    C247 C246 H246 . . 119.7 ?
    C242 C247 C246 . . 120.2(4) ?
    C242 C247 H247 . . 119.9 ?
    C246 C247 H247 . . 119.9 ?
    C252 C251 N2 . . 113.1(3) ?
    C252 C251 H25B . . 108.9 ?
    N2 C251 H25B . . 108.9 ?
    C252 C251 H25C . . 108.9 ?
    N2 C251 H25C . . 108.9 ?
    H25B C251 H25C . . 107.8 ?
    C257 C252 C253 . . 118.6(4) ?
    C257 C252 C251 . . 119.8(4) ?
    C253 C252 C251 . . 121.5(4) ?
    C254 C253 C252 . . 120.7(4) ?
    C254 C253 H253 . . 119.7 ?
    C252 C253 H253 . . 119.7 ?
    C255 C254 C253 . . 119.5(5) ?
    C255 C254 H254 . . 120.3 ?
    C253 C254 H254 . . 120.3 ?
    C254 C255 C256 . . 120.3(5) ?
    C254 C255 H255 . . 119.9 ?
    C256 C255 H255 . . 119.9 ?
    C255 C256 C257 . . 120.3(5) ?
    C255 C256 H256 . . 119.9 ?
    C257 C256 H256 . . 119.9 ?
    C252 C257 C256 . . 120.6(5) ?
    C252 C257 H257 . . 119.7 ?
    C256 C257 H257 . . 119.7 ?
    O9 Sn3 C311 . . 118.60(13) ?
    O9 Sn3 C321 . . 116.83(12) ?
    C311 Sn3 C321 . . 117.37(14) ?
    O9 Sn3 C331 . . 87.55(13) ?
    C311 Sn3 C331 . . 104.59(15) ?
    C321 Sn3 C331 . . 104.57(15) ?
    O9 Sn3 O10 . . 72.12(10) ?
    C311 Sn3 O10 . . 85.51(12) ?
    C321 Sn3 O10 . . 85.53(12) ?
    C331 Sn3 O10 . . 159.67(12) ?
    C6 O9 Sn3 . . 122.6(2) ?
    C5 O10 Sn3 . . 115.2(2) ?
    O11 C5 O10 . . 127.5(4) ?
    O11 C5 C6 . . 117.7(3) ?
    O10 C5 C6 . . 114.8(3) ?
    O12 C6 O9 . . 125.1(4) ?
    O12 C6 C5 . . 119.8(3) ?
    O9 C6 C5 . . 115.1(3) ?
    C316 C311 C312 . . 117.6(4) ?
    C316 C311 Sn3 . . 119.7(3) ?
    C312 C311 Sn3 . . 122.4(3) ?
    C313 C312 C311 . . 120.8(4) ?
    C313 C312 H312 . . 119.6 ?
    C311 C312 H312 . . 119.6 ?
    C314 C313 C312 . . 119.7(4) ?
    C314 C313 H313 . . 120.1 ?
    C312 C313 H313 . . 120.1 ?
    C313 C314 C315 . . 119.8(4) ?
    C313 C314 H314 . . 120.1 ?
    C315 C314 H314 . . 120.1 ?
    C316 C315 C314 . . 120.3(4) ?
    C316 C315 H315 . . 119.9 ?
    C314 C315 H315 . . 119.9 ?
    C315 C316 C311 . . 121.8(4) ?
    C315 C316 H316 . . 119.1 ?
    C311 C316 H316 . . 119.1 ?
    C322 C321 C326 . . 118.7(4) ?
    C322 C321 Sn3 . . 123.6(3) ?
    C326 C321 Sn3 . . 117.5(3) ?
    C321 C322 C323 . . 120.6(4) ?
    C321 C322 H322 . . 119.7 ?
    C323 C322 H322 . . 119.7 ?
    C324 C323 C322 . . 119.7(4) ?
    C324 C323 H323 . . 120.2 ?
    C322 C323 H323 . . 120.2 ?
    C325 C324 C323 . . 120.3(4) ?
    C325 C324 H324 . . 119.8 ?
    C323 C324 H324 . . 119.8 ?
    C326 C325 C324 . . 120.6(4) ?
    C326 C325 H325 . . 119.7 ?
    C324 C325 H325 . . 119.7 ?
    C325 C326 C321 . . 120.2(4) ?
    C325 C326 H326 . . 119.9 ?
    C321 C326 H326 . . 119.9 ?
    C336 C331 C332 . . 117.2(3) ?
    C336 C331 Sn3 . . 122.8(3) ?
    C332 C331 Sn3 . . 119.9(3) ?
    C333 C332 C331 . . 121.3(4) ?
    C333 C332 H332 . . 119.3 ?
    C331 C332 H332 . . 119.3 ?
    C334 C333 C332 . . 119.7(4) ?
    C334 C333 H333 . . 120.2 ?
    C332 C333 H333 . . 120.2 ?
    C333 C334 C335 . . 119.9(4) ?
    C333 C334 H334 . . 120.0 ?
    C335 C334 H334 . . 120.0 ?
    C336 C335 C334 . . 119.8(4) ?
    C336 C335 H335 . . 120.1 ?
    C334 C335 H335 . . 120.1 ?
    C335 C336 C331 . . 122.0(4) ?
    C335 C336 H336 . . 119.0 ?
    C331 C336 H336 . . 119.0 ?
    C341 N3 C351 . . 113.5(3) ?
    C341 N3 H3A . . 108.9 ?
    C351 N3 H3A . . 108.9 ?
    C341 N3 H3B . . 108.9 ?
    C351 N3 H3B . . 108.9 ?
    H3A N3 H3B . . 107.7 ?
    N3 C341 C342 . . 113.4(3) ?
    N3 C341 H34A . . 108.9 ?
    C342 C341 H34A . . 108.9 ?
    N3 C341 H34B . . 108.9 ?
    C342 C341 H34B . . 108.9 ?
    H34A C341 H34B . . 107.7 ?
    C343 C342 C347 . . 119.0(4) ?
    C343 C342 C341 . . 123.6(4) ?
    C347 C342 C341 . . 117.3(4) ?
    C342 C343 C344 . . 120.3(4) ?
    C342 C343 H343 . . 119.8 ?
    C344 C343 H343 . . 119.8 ?
    C345 C344 C343 . . 120.4(5) ?
    C345 C344 H344 . . 119.8 ?
    C343 C344 H344 . . 119.8 ?
    C344 C345 C346 . . 119.4(5) ?
    C344 C345 H345 . . 120.3 ?
    C346 C345 H345 . . 120.3 ?
    C345 C346 C347 . . 120.7(5) ?
    C345 C346 H346 . . 119.7 ?
    C347 C346 H346 . . 119.7 ?
    C346 C347 C342 . . 120.2(5) ?
    C346 C347 H347 . . 119.9 ?
    C342 C347 H347 . . 119.9 ?
    N3 C351 C352 . . 113.1(3) ?
    N3 C351 H35A . . 109.0 ?
    C352 C351 H35A . . 109.0 ?
    N3 C351 H35B . . 109.0 ?
    C352 C351 H35B . . 109.0 ?
    H35A C351 H35B . . 107.8 ?
    C353 C352 C357 . . 118.9(4) ?
    C353 C352 C351 . . 119.6(4) ?
    C357 C352 C351 . . 121.5(4) ?
    C352 C353 C354 . . 120.0(5) ?
    C352 C353 H353 . . 120.0 ?
    C354 C353 H353 . . 120.0 ?
    C355 C354 C353 . . 120.2(5) ?
    C355 C354 H354 . . 119.9 ?
    C353 C354 H354 . . 119.9 ?
    C356 C355 C354 . . 119.3(5) ?
    C356 C355 H355 . . 120.3 ?
    C354 C355 H355 . . 120.3 ?
    C355 C356 C357 . . 119.7(5) ?
    C355 C356 H356 . . 120.1 ?
    C357 C356 H356 . . 120.1 ?
    C356 C357 C352 . . 121.9(5) ?
    C356 C357 H357 . . 119.1 ?
    C352 C357 H357 . . 119.1 ?
    O13 Sn4 C421 . . 115.39(14) ?
    O13 Sn4 C411 . . 127.11(15) ?
    C421 Sn4 C411 . . 112.96(15) ?
    O13 Sn4 C431 . . 81.50(13) ?
    C421 Sn4 C431 . . 107.16(15) ?
    C411 Sn4 C431 . . 103.67(16) ?
    O13 Sn4 O14 . . 72.69(11) ?
    C421 Sn4 O14 . . 91.89(14) ?
    C411 Sn4 O14 . . 85.73(14) ?
    C431 Sn4 O14 . . 152.79(13) ?
    C7 O13 Sn4 . . 121.4(3) ?
    C8 O14 Sn4 . . 116.1(3) ?
    O15 C7 O13 . . 125.5(4) ?
    O15 C7 C8 . . 120.2(4) ?
    O13 C7 C8 . . 114.3(4) ?
    O16 C8 O14 . . 127.6(4) ?
    O16 C8 C7 . . 117.3(4) ?
    O14 C8 C7 . . 115.1(4) ?
    C416 C411 C412 . . 118.6(4) ?
    C416 C411 Sn4 . . 115.9(3) ?
    C412 C411 Sn4 . . 125.4(3) ?
    C413 C412 C411 . . 119.4(4) ?
    C413 C412 H412 . . 120.3 ?
    C411 C412 H412 . . 120.3 ?
    C414 C413 C412 . . 122.0(5) ?
    C414 C413 H413 . . 119.0 ?
    C412 C413 H413 . . 119.0 ?
    C413 C414 C415 . . 119.4(5) ?
    C413 C414 H414 . . 120.3 ?
    C415 C414 H414 . . 120.3 ?
    C416 C415 C414 . . 119.1(4) ?
    C416 C415 H415 . . 120.5 ?
    C414 C415 H415 . . 120.5 ?
    C411 C416 C415 . . 121.5(4) ?
    C411 C416 H416 . . 119.3 ?
    C415 C416 H416 . . 119.3 ?
    C426 C421 C422 . . 118.5(4) ?
    C426 C421 Sn4 . . 118.8(3) ?
    C422 C421 Sn4 . . 121.9(3) ?
    C423 C422 C421 . . 120.1(4) ?
    C423 C422 H422 . . 120.0 ?
    C421 C422 H422 . . 120.0 ?
    C422 C423 C424 . . 120.2(4) ?
    C422 C423 H423 . . 119.9 ?
    C424 C423 H423 . . 119.9 ?
    C425 C424 C423 . . 120.3(4) ?
    C425 C424 H424 . . 119.9 ?
    C423 C424 H424 . . 119.9 ?
    C424 C425 C426 . . 119.8(4) ?
    C424 C425 H425 . . 120.1 ?
    C426 C425 H425 . . 120.1 ?
    C421 C426 C425 . . 121.1(4) ?
    C421 C426 H426 . . 119.5 ?
    C425 C426 H426 . . 119.5 ?
    C436 C431 C432 . . 117.6(4) ?
    C436 C431 Sn4 . . 119.8(3) ?
    C432 C431 Sn4 . . 122.1(3) ?
    C433 C432 C431 . . 121.4(4) ?
    C433 C432 H432 . . 119.3 ?
    C431 C432 H432 . . 119.3 ?
    C432 C433 C434 . . 119.3(4) ?
    C432 C433 H433 . . 120.4 ?
    C434 C433 H433 . . 120.4 ?
    C435 C434 C433 . . 120.2(4) ?
    C435 C434 H434 . . 119.9 ?
    C433 C434 H434 . . 119.9 ?
    C434 C435 C436 . . 119.9(4) ?
    C434 C435 H435 . . 120.1 ?
    C436 C435 H435 . . 120.1 ?
    C431 C436 C435 . . 121.6(4) ?
    C431 C436 H436 . . 119.2 ?
    C435 C436 H436 . . 119.2 ?
    C451 N4 C441 . . 114.6(3) ?
    C451 N4 H4A . . 108.6 ?
    C441 N4 H4A . . 108.6 ?
    C451 N4 H4B . . 108.6 ?
    C441 N4 H4B . . 108.6 ?
    H4A N4 H4B . . 107.6 ?
    C442 C441 N4 . . 112.8(3) ?
    C442 C441 H44A . . 109.0 ?
    N4 C441 H44A . . 109.0 ?
    C442 C441 H44B . . 109.0 ?
    N4 C441 H44B . . 109.0 ?
    H44A C441 H44B . . 107.8 ?
    C443 C442 C447 . . 118.7(4) ?
    C443 C442 C441 . . 121.9(4) ?
    C447 C442 C441 . . 119.4(4) ?
    C442 C443 C444 . . 120.8(4) ?
    C442 C443 H443 . . 119.6 ?
    C444 C443 H443 . . 119.6 ?
    C445 C444 C443 . . 119.7(5) ?
    C445 C444 H444 . . 120.2 ?
    C443 C444 H444 . . 120.2 ?
    C444 C445 C446 . . 120.5(5) ?
    C444 C445 H445 . . 119.7 ?
    C446 C445 H445 . . 119.7 ?
    C447 C446 C445 . . 119.4(5) ?
    C447 C446 H446 . . 120.3 ?
    C445 C446 H446 . . 120.3 ?
    C446 C447 C442 . . 120.8(5) ?
    C446 C447 H447 . . 119.6 ?
    C442 C447 H447 . . 119.6 ?
    N4 C451 C452 . . 112.9(3) ?
    N4 C451 H45A . . 109.0 ?
    C452 C451 H45A . . 109.0 ?
    N4 C451 H45B . . 109.0 ?
    C452 C451 H45B . . 109.0 ?
    H45A C451 H45B . . 107.8 ?
    C453 C452 C457 . . 118.9(4) ?
    C453 C452 C451 . . 122.3(4) ?
    C457 C452 C451 . . 118.5(4) ?
    C452 C453 C454 . . 120.5(4) ?
    C452 C453 H453 . . 119.7 ?
    C454 C453 H453 . . 119.7 ?
    C455 C454 C453 . . 119.9(4) ?
    C455 C454 H454 . . 120.0 ?
    C453 C454 H454 . . 120.0 ?
    C454 C455 C456 . . 119.5(4) ?
    C454 C455 H455 . . 120.3 ?
    C456 C455 H455 . . 120.3 ?
    C455 C456 C457 . . 120.8(4) ?
    C455 C456 H456 . . 119.6 ?
    C457 C456 H456 . . 119.6 ?
    C456 C457 C452 . . 120.3(4) ?
    C456 C457 H457 . . 119.8 ?
    C452 C457 H457 . . 119.8 ?
loop_
    _geom_hbond_atom_site_label_D
    _geom_hbond_atom_site_label_H
    _geom_hbond_atom_site_label_A
    _geom_hbond_site_symmetry_A
    _geom_hbond_distance_DH
    _geom_hbond_distance_HA
    _geom_hbond_distance_DA
    _geom_hbond_angle_DHA
    N1 H1A O4 . 0.92 1.94 2.847(4) 170.8
    N1 H1B O15 . 0.92 2.26 2.902(4) 126.1
    N1 H1B O16 . 0.92 1.98 2.805(4) 147.9
    N2 H2A O7 . 0.92 1.92 2.795(4) 158.9
    N2 H2B O11 . 0.92 2.05 2.857(4) 146.0
    N2 H2B O12 . 0.92 2.27 2.925(4) 127.6
    N3 H3A O7 . 0.92 2.21 2.951(4) 136.6
    N3 H3A O8 . 0.92 2.08 2.813(4) 136.1
    N3 H3B O11 . 0.92 1.91 2.816(4) 169.1
    N4 H4A O3 . 0.92 2.15 2.843(4) 131.0
    N4 H4A O4 . 0.92 2.10 2.843(4) 137.2
    N4 H4B O16 . 0.92 1.84 2.755(4) 176.9
data_global
_journal_date_recd_electronic     2012-03-03
_journal_date_accepted     2012-05-09
_journal_name_full     'Acta Crystallographica, Section E'
_journal_year     2012
_journal_volume     68
_journal_issue      6
_journal_page_first     m854
_journal_page_last     m855
_journal_paper_category     QM
_journal_paper_doi     10.1107/S1600536812021125
_journal_coeditor_code     KP2394
_publ_contact_author_name     'Diop, Libasse'
_publ_contact_author_address
;
Laboratoire de Chimie Min\'erale et Analytique
D\'epartement de Chimie
Facult\'e des Sciences et Techniques
Universit\'e Cheikh Anta Diop
Dakar
Senegal
;
_publ_contact_author_email     dlibasse@gmail.com
_publ_contact_author_fax     '+ 221-24-63-18'
_publ_contact_author_phone     '+ 221 77 619 17 90'
_publ_section_title
;
Dibenzylazanium (oxalato-\k^2^<i>O</i>,<i>O</i>')triphenylstannate(IV)
;
loop_
    _publ_author_name
    _publ_author_address
    'Gueye, Ndongo'
;
Laboratoire de Chimie Min\'erale et Analytique
D\'epartement de Chimie
Facult\'e des Sciences et Techniques
Universit\'e Cheikh Anta Diop
Dakar
Senegal
;
    'Diop, Libasse'
;
Laboratoire de Chimie Min\'erale et Analytique
D\'epartement de Chimie
Facult\'e des Sciences et Techniques
Universit\'e Cheikh Anta Diop
Dakar
Senegal
;
    'Molloy, Kieran C.'
;
Department of Chemistry
University of Bath
Claverton Down
Bath BA2 7AY
England
;
    'Kociok-K\"ohn, Gabrielle'
;
Department of Chemistry
University of Bath
Claverton Down
Bath BA2 7AY
England
;
