# Supplementary material for: Dibenzyl­aza­nium (oxalato-κ2 O,O′)triphenyl­stannate(IV)
Source: Acta Crystallogr Sect E Struct Rep Online. 2012 May 31;68(Pt 6):m854–5. doi: 10.1107/S1600536812021125 (PMC3379190; doi:10.1107/S1600536812021125)
Supplement: Supplementary file 2 [file e-68-0m854-Isup2.hkl]

#
# h,k,l, Fc-squared, Fo-squared, sigma(Fo-squared) and status flag
#
data_I
_shelx_title ' h10kcm12'
_shelx_refln_list_code          4
_shelx_F_calc_maximum      313.61
_exptl_crystal_F_000      1296.00
_reflns_d_resolution_high  0.8001
 
loop_
 _symmetry_equiv_pos_as_xyz
 'x, y, z'
 
_cell_length_a     9.8575
_cell_length_b    16.8894
_cell_length_c    18.9812
_cell_angle_alpha 110.444
_cell_angle_beta   96.082
_cell_angle_gamma  93.384
 
_shelx_F_squared_multiplier     1.000
 
loop_
 _refln_index_h
 _refln_index_k
 _refln_index_l
 _refln_F_squared_calc
 _refln_F_squared_meas
 _refln_F_squared_sigma
 _refln_observed_status
   0   3 -23      227.20      136.27     66.18 o
   1   3 -23      231.43      206.75     70.25 o
   2   3 -23      685.07      611.74    116.31 o
   3   3 -23      344.33      248.75    105.79 o
   1   4 -23      990.21     1158.98    119.92 o
   2   4 -23      136.37      281.30     70.32 o
   3   4 -23      325.52      275.16     78.31 o
  -1   5 -23      148.79       44.76     86.52 o
   0   5 -23      172.19      140.11     94.36 o
   1   5 -23      707.79      744.48     97.43 o
   2   5 -23      858.09     1012.57    123.07 o
   3   5 -23       47.71      -48.98    101.80 o
   4   5 -23      299.12      585.86    116.77 o
  -1   6 -23      290.78      314.01     96.20 o
   0   6 -23      646.67      652.66     89.52 o
   1   6 -23      113.87      195.77     94.51 o
   2   6 -23      145.04       61.50     69.33 o
   3   6 -23      934.89      924.74    110.55 o
   4   6 -23      268.63      250.21     82.46 o
  -1   7 -23      183.60      128.29     63.18 o
   0   7 -23      215.55      252.82     92.36 o
   1   7 -23      727.66      734.19     92.51 o
   2   7 -23      530.59      424.48    107.33 o
   3   7 -23       36.22      -73.40     96.81 o
   4   7 -23      464.23      573.89    101.03 o
  -1   8 -23      419.94      252.59     97.12 o
   0   8 -23      220.17      187.56     74.85 o
   1   8 -23      106.33      157.69    102.19 o
   2   8 -23      560.97      282.84    102.42 o
   3   8 -23     1104.41     1135.26    135.89 o
   4   8 -23        5.84      -15.66    107.87 o
  -1   9 -23      298.75      260.26     74.78 o
   0   9 -23      505.23      572.20    106.87 o
   1   9 -23      595.57      689.74     95.35 o
   2   9 -23      173.32      144.26     76.01 o
   3   9 -23      301.52      302.03     73.32 o
  -1  10 -23      325.12      400.91    110.63 o
   0  10 -23       83.22      168.98     75.78 o
   1  10 -23       57.74      169.21     79.69 o
   2  10 -23      472.85      565.06    115.93 o
   3  10 -23      172.96      161.15     80.08 o
   0  11 -23      541.36      281.45    112.55 o
   1  11 -23      122.96      291.51    109.79 o
   2  11 -23       46.58       47.68    100.27 o
   1  12 -23      707.92      736.95    127.21 o
   2   0 -22      387.67      217.50     93.05 o
   3   0 -22      454.35      387.71     87.37 o
   1   1 -22      552.74      662.79     97.73 o
   2   1 -22      198.49      143.95     64.64 o
   3   1 -22      193.14      240.38    103.03 o
   4   1 -22      959.41     1029.23    125.83 o
   0   2 -22      203.53      201.92     60.50 o
   1   2 -22      183.35      226.71     67.41 o
   2   2 -22      826.22      908.62    116.54 o
   3   2 -22      406.76      294.35     75.55 o
   4   2 -22       52.89      136.66     69.79 o
  -1   3 -22      409.54      465.79     88.67 o
   0   3 -22      858.75      978.18    113.16 o
   1   3 -22      423.56      450.36     91.82 o
   2   3 -22       37.82       36.24     90.06 o
   3   3 -22      538.33      516.92    107.87 o
   4   3 -22      964.69     1190.46    132.74 o
   5   3 -22       45.48      -14.74    107.41 o
  -2   4 -22      486.60      588.40     82.84 o
  -1   4 -22      400.86      564.06     90.59 o
   0   4 -22      427.90      413.35     86.75 o
   1   4 -22      783.98      529.28    101.57 o
   2   4 -22      603.12      605.50     56.66 o
   3   4 -22      218.01      108.87     65.72 o
   4   4 -22      339.75      414.81     76.70 o
   5   4 -22     1188.71     1176.41    138.96 o
  -2   5 -22      147.26      171.44     60.42 o
  -1   5 -22      398.41      451.89     70.09 o
   0   5 -22      390.36      302.11     67.25 o
   1   5 -22      493.96      517.46     53.33 o
   2   5 -22      546.92      403.37     61.82 o
   3   5 -22      499.59      570.66    104.95 o
   4   5 -22      421.05      261.49    104.18 o
   5   5 -22       48.96       63.03     74.85 o
  -3   6 -22       91.33       48.75     90.67 o
  -1   6 -22      125.80      116.85     58.43 o
   0   6 -22      404.16      553.39    101.34 o
   1   6 -22      771.72      882.13    101.50 o
   2   6 -22      193.40      224.77     54.54 o
   3   6 -22       43.78      203.91     70.56 o
   4   6 -22      492.77      646.74    111.09 o
   5   6 -22      864.55      822.79    125.14 o
  -3   7 -22      157.76      155.01     87.75 o
  -2   7 -22      120.61       70.09     82.76 o
  -1   7 -22      485.69      638.45    111.86 o
   0   7 -22      304.62      380.01     96.47 o
   1   7 -22      252.13      144.90     98.00 o
   2   7 -22      834.40      793.98     47.67 o
   3   7 -22      245.82      239.15     69.56 o
   4   7 -22       73.92      183.80     73.70 o
   5   7 -22      173.74       14.82    107.41 o
  -3   8 -22      340.62      383.03     78.00 o
  -2   8 -22      372.44      282.22     69.10 o
  -1   8 -22      284.89      270.08     66.87 o
   0   8 -22      582.89      620.71     98.96 o
   1   8 -22      939.60      851.90     61.46 o
   2   8 -22      206.80      197.89     43.26 o
   3   8 -22      190.53      337.89    122.92 o
   4   8 -22      158.00      115.93     71.71 o
   5   8 -22      199.31       96.50    107.41 o
  -3   9 -22      284.84      388.71     77.93 o
  -1   9 -22      399.14      410.68     63.89 o
   0   9 -22      147.83      115.06     42.67 o
   1   9 -22      496.47      408.82     64.70 o
   2   9 -22      806.88      945.11     78.53 o
   3   9 -22       83.69       50.90     93.97 o
   4   9 -22      212.05      115.85     78.54 o
   5   9 -22      276.09      257.96     81.69 o
  -3  10 -22      491.69      372.05    111.02 o
  -2  10 -22      241.82      355.92    100.19 o
  -1  10 -22      341.72      268.25     72.94 o
   0  10 -22      376.98      448.23     59.48 o
   1  10 -22      188.41      192.47     60.61 o
   2  10 -22      237.87      296.13     65.22 o
   3  10 -22     1473.20     1364.12    147.79 o
   4  10 -22       98.99      -41.23    104.03 o
   5  10 -22        5.99      -73.78     73.78 o
  -2  11 -22      492.85      319.76     85.53 o
  -1  11 -22      338.74      314.77     74.78 o
   0  11 -22       94.42      159.38     91.36 o
   1  11 -22      301.62      276.39     79.84 o
   2  11 -22      672.29      725.67    101.42 o
   3  11 -22       33.46      -59.65     63.57 o
   4  11 -22      416.59      197.08    110.78 o
  -2  12 -22      234.19      210.82     79.69 o
  -1  12 -22      317.63      412.58    103.88 o
   0  12 -22      355.64      380.72     77.70 o
   1  12 -22       58.74       77.77     69.02 o
   2  12 -22      275.15      114.01     74.09 o
   3  12 -22      798.02      659.34    107.48 o
   4  12 -22      120.68       44.07    108.71 o
  -1  13 -22      194.07      212.43     79.54 o
   0  13 -22      756.10      700.64    104.80 o
   1  13 -22      344.82      229.25     78.69 o
   2  13 -22       60.13      -30.17     77.85 o
   3  13 -22      272.09       64.41     81.00 o
   0  14 -22      299.72      130.90     81.46 o
   1  14 -22      310.51      260.11     77.62 o
   3  -2 -21       12.35      -79.61     86.52 o
   2  -1 -21      191.93       96.20     81.46 o
   3  -1 -21      239.93      182.80     68.79 o
   4  -1 -21      147.08       48.21     95.43 o
   0   0 -21      487.26      331.51     70.40 o
   1   0 -21      935.95     1006.97    111.71 o
   2   0 -21       43.56       66.72     82.38 o
   3   0 -21      365.29      462.79     76.62 o
   4   0 -21      148.45      131.82     64.95 o
   5   0 -21      606.94      608.82     90.67 o
   0   1 -21      245.84      310.86     57.66 o
   1   1 -21      512.98      564.90     57.69 o
   2   1 -21     1746.10     1760.54     90.96 o
   3   1 -21      229.46      131.40     77.27 o
   4   1 -21      144.15       64.95     86.60 o
   5   1 -21      295.81      334.12    109.40 o
   6   1 -21     1041.71     1084.59    116.47 o
  -1   2 -21      387.11      207.98     76.16 o
   0   2 -21      854.37      902.29     71.40 o
   1   2 -21      364.85      374.73     45.04 o
   2   2 -21      193.57      217.53     54.11 o
   3   2 -21      660.91      629.45     58.68 o
   4   2 -21      329.50      219.50     71.86 o
   5   2 -21        5.62      -54.20     71.94 o
   6   2 -21      332.61      299.19    117.54 o
  -2   3 -21      207.72      264.49     76.16 o
  -1   3 -21      380.39      237.15     63.42 o
   0   3 -21      196.63      130.59     56.74 o
   1   3 -21      594.35      588.01     64.52 o
   2   3 -21     1001.10     1094.11     71.28 o
   3   3 -21       95.38       79.97     64.95 o
   4   3 -21     1029.04     1117.22    123.07 o
   5   3 -21      255.15      214.05     75.93 o
   6   3 -21      345.02      432.77    117.54 o
  -3   4 -21      382.88      382.80     72.24 o
  -2   4 -21      171.08      123.91     74.16 o
  -1   4 -21      158.06      140.05     36.53 o
   0   4 -21      290.46      318.78     37.05 o
   1   4 -21      286.99      310.41     37.48 o
   2   4 -21      179.19      217.09     52.29 o
   3   4 -21     1487.48     1488.67     74.64 o
   4   4 -21       17.91        0.00     59.04 o
   5   4 -21      683.90      513.00    116.39 o
   6   4 -21      147.87      -13.82     76.08 o
  -3   5 -21      370.63      335.90     49.90 o
  -2   5 -21      494.06      482.42     54.68 o
  -1   5 -21       87.28       39.26     81.23 o
   0   5 -21      661.10      699.68     52.39 o
   1   5 -21      497.72      503.28     48.25 o
   2   5 -21      981.84     1034.33     50.04 o
   3   5 -21      192.15      256.39     50.40 o
   4   5 -21     1978.71     2252.55    149.63 o
   5   5 -21      213.41      182.57     71.02 o
   6   5 -21      106.09      122.61     77.16 o
  -4   6 -21      226.09      196.46     83.07 o
  -3   6 -21      570.36      532.18     56.78 o
  -2   6 -21      228.96      261.17     59.58 o
  -1   6 -21      788.76      694.12     56.57 o
   0   6 -21      130.21       74.24     54.16 o
   1   6 -21      327.59      335.56     43.66 o
   2   6 -21      587.77      558.96     42.40 o
   3   6 -21      933.89     1053.14    181.38 o
   4   6 -21      137.79      -14.74     91.59 o
   5   6 -21      783.26      792.46    105.56 o
   6   6 -21      179.72      122.68    104.87 o
  -4   7 -21      254.07      199.38     85.99 o
  -3   7 -21      286.86      273.33     50.42 o
  -2   7 -21      514.01      408.46     47.77 o
  -1   7 -21      354.65      283.54     68.18 o
   0   7 -21     1164.24     1137.98     67.89 o
   1   7 -21      633.32      682.90     51.62 o
   2   7 -21       84.47       53.58     45.92 o
   3   7 -21      355.42      328.45     33.54 o
   4   7 -21     1068.67      959.83    111.25 o
   5   7 -21       15.08       80.92     63.18 o
   6   7 -21      683.58      523.29    117.69 o
  -4   8 -21      220.78      156.39     90.90 o
  -3   8 -21      693.98      784.76    119.77 o
  -2   8 -21      317.93      152.72     61.80 o
  -1   8 -21      943.05      901.07     69.12 o
   0   8 -21      279.58      324.02     46.33 o
   1   8 -21      596.28      566.61     50.32 o
   2   8 -21      735.48      797.46     53.38 o
   3   8 -21      116.18      121.15     29.17 o
   4   8 -21      116.99      102.34     89.60 o
   5   8 -21     1281.59     1375.41    140.11 o
   6   8 -21       88.15      -40.54    107.79 o
  -4   9 -21      385.80      284.29     75.24 o
  -3   9 -21      731.81      591.01     83.84 o
  -2   9 -21      694.00      753.27    127.37 o
  -1   9 -21      428.56      394.58     59.99 o
   0   9 -21      847.75      913.04     69.42 o
   1   9 -21      238.56      198.02     45.90 o
   2   9 -21      196.85      251.83     49.29 o
   3   9 -21      359.38      364.09     48.94 o
   4   9 -21      624.37      782.02     96.43 o
   5   9 -21       74.49       73.93     93.66 o
   6   9 -21     1731.82     1472.22    159.15 o
  -4  10 -21      514.38      444.29     80.08 o
  -3  10 -21      316.74      219.34     94.59 o
  -2  10 -21      615.63      654.19     99.27 o
  -1  10 -21      355.13      280.09     42.91 o
   0  10 -21      515.97      468.53     61.25 o
   1  10 -21     1236.02     1242.54     77.45 o
   2  10 -21      195.06      271.40    132.40 o
   3  10 -21       24.42       23.75     74.43 o
   4  10 -21      330.74      337.19     77.70 o
   5  10 -21     1825.29     1940.69    167.60 o
   6  10 -21       15.80       78.08    107.71 o
  -4  11 -21      249.32      179.57    108.33 o
  -3  11 -21      808.47      735.49    111.02 o
  -2  11 -21      172.36      235.47     68.10 o
  -1  11 -21      384.09      341.41     95.28 o
   0  11 -21      353.42      352.12     55.30 o
   1  11 -21      299.40      299.31    142.38 o
   2  11 -21      823.37      793.03     61.73 o
   3  11 -21      433.74      394.62     59.52 o
   4  11 -21      142.72      109.02     66.79 o
   5  11 -21      267.26      323.99    106.33 o
  -3  12 -21      219.00      204.45     77.85 o
  -2  12 -21      576.76      566.75    105.03 o
  -1  12 -21      421.46      474.23     82.61 o
   0  12 -21      449.68      363.68     72.94 o
   1  12 -21      961.07      878.45     91.51 o
   2  12 -21      306.05      179.57     90.75 o
   3  12 -21      582.55      594.84     79.23 o
   4  12 -21      168.41      232.47     73.55 o
   5  12 -21      242.31      260.65    106.26 o
  -3  13 -21      174.94      142.03     76.85 o
  -2  13 -21      117.98       58.27    100.04 o
  -1  13 -21      291.42      290.28     75.70 o
   0  13 -21      159.82      211.74     74.78 o
   1  13 -21      279.14      197.46     91.44 o
   2  13 -21     1549.91     1672.75    156.93 o
   3  13 -21      203.97      421.11     77.16 o
   4  13 -21      166.61      104.80     77.39 o
  -2  14 -21      463.56      424.10     83.45 o
  -1  14 -21      205.31      150.32     69.86 o
   0  14 -21      435.30      350.32    108.71 o
   1  14 -21      316.90      258.42    101.03 o
   2  14 -21      275.58      322.22    103.18 o
   3  14 -21     1449.95     1397.06    138.58 o
  -1  15 -21      385.31      397.23    108.48 o
   0  15 -21      268.21      203.53    108.56 o
   1  15 -21      400.45      353.16    110.63 o
   2  15 -21      963.11      893.19    109.86 o
   3  -3 -20      151.43      189.86     63.95 o
   4  -3 -20      950.69     1001.06    118.16 o
   1  -2 -20      328.34      262.11     79.54 o
   2  -2 -20      282.34      284.06     60.96 o
   3  -2 -20      802.23      904.01    103.26 o
   4  -2 -20       27.80      132.90     61.04 o
   5  -2 -20      604.73      641.14     91.59 o
   0  -1 -20      632.49      650.66     70.56 o
   1  -1 -20      744.20      742.45    125.41 o
   2  -1 -20      187.12      138.44     56.27 o
   3  -1 -20      364.75      354.08     59.80 o
   4  -1 -20     1522.02     1526.88    131.90 o
   5  -1 -20       20.91       -6.91    105.41 o
   6  -1 -20      174.05      342.18     83.84 o
  -1   0 -20      836.55      772.96     74.39 o
   0   0 -20      371.32      340.88     56.81 o
   1   0 -20      657.54      696.21     64.17 o
   2   0 -20     1258.59     1342.27     75.10 o
   3   0 -20      231.18      182.81     69.71 o
   4   0 -20      195.40      187.10     64.03 o
   5   0 -20     1672.37     1659.01    129.13 o
   6   0 -20      259.92      292.13    113.47 o
  -2   1 -20     1038.41     1027.54     92.90 o
  -1   1 -20      656.18      649.58     72.40 o
   0   1 -20     1225.91     1240.70     75.38 o
   1   1 -20      202.34      178.11     44.04 o
   2   1 -20        2.44      -38.80     38.80 o
   3   1 -20      269.36      425.32     62.95 o
   4   1 -20      511.31      510.16     92.59 o
   5   1 -20       11.79      -89.75     89.75 o
   6   1 -20     1191.35     1229.46    118.54 o
   7   1 -20       67.45      112.70     79.08 o
  -2   2 -20      863.35      823.17     79.23 o
  -1   2 -20      570.09      522.99     39.24 o
   0   2 -20      331.30      335.89     30.89 o
   1   2 -20     1685.72     1735.24     66.72 o
   2   2 -20      636.71      555.08     56.04 o
   3   2 -20       87.64       25.06     66.75 o
   4   2 -20      209.63      228.21     42.11 o
   5   2 -20     1391.57     1354.83    119.38 o
   6   2 -20       19.02       35.55     99.81 o
   7   2 -20      341.99      307.79    119.77 o
  -3   3 -20      425.54      424.92     51.64 o
  -2   3 -20      379.59      347.15     34.68 o
  -1   3 -20      452.41      431.57     42.74 o
   0   3 -20      778.64      767.17     41.01 o
   1   3 -20      207.30      196.04     29.50 o
   2   3 -20     1478.02     1525.81     70.94 o
   3   3 -20      425.41      393.64     54.51 o
   4   3 -20      194.01      242.47     88.83 o
   5   3 -20      577.22      399.84     78.00 o
   6   3 -20     1543.34     1645.65    147.33 o
   7   3 -20       74.92      -44.61     77.23 o
  -4   4 -20      422.15      354.24     79.23 o
  -3   4 -20      265.85      242.64     48.98 o
  -2   4 -20      476.79      397.80     37.90 o
  -1   4 -20      426.12      452.74     83.26 o
   0   4 -20      401.09      516.33     43.66 o
   1   4 -20     1121.38     1246.76    103.57 o
   2   4 -20      122.81      168.07     31.20 o
   3   4 -20      562.11      522.75     50.47 o
   4   4 -20     1121.39     1123.23     72.40 o
   5   4 -20      638.38      535.35    100.73 o
   6   4 -20       74.94      -72.24     72.24 o
   7   4 -20     1192.00     1336.25    129.90 o
  -4   5 -20      635.14      631.48     66.27 o
  -3   5 -20      431.57      517.49    109.86 o
  -2   5 -20      176.97      233.85     61.19 o
  -1   5 -20      272.37      314.42     65.18 o
   0   5 -20     1102.47     1027.49     56.71 o
   1   5 -20      665.42      592.58     68.06 o
   2   5 -20     2392.59     2556.76     80.21 o
   3   5 -20      664.61      617.36     43.28 o
   4   5 -20        6.35      -10.01     31.57 o
   5   5 -20      453.97      285.52     91.90 o
   6   5 -20     1173.91     1099.94    106.95 o
   7   5 -20      186.72       48.60     78.39 o
  -5   6 -20      899.04      779.56    111.63 o
  -4   6 -20      453.18      417.96     90.36 o
  -3   6 -20      401.75      472.23     53.01 o
  -2   6 -20      184.47      160.83     46.32 o
  -1   6 -20     1141.50     1122.28     64.94 o
   0   6 -20     1005.49     1004.45     59.32 o
   1   6 -20     1676.16     1570.35     75.30 o
   2   6 -20      722.38      651.38     48.15 o
   3   6 -20     1870.57     2009.32     82.68 o
   4   6 -20      671.03      617.27     75.08 o
   5   6 -20       50.81       15.82     62.26 o
   6   6 -20       36.47       29.71     63.42 o
   7   6 -20     1795.35     1675.05    162.76 o
  -5   7 -20      226.71      146.95     84.22 o
  -4   7 -20     1106.72     1002.95     79.78 o
  -3   7 -20      492.01      475.26     49.20 o
  -2   7 -20     1776.58     1592.72     80.32 o
  -1   7 -20     1164.74     1093.43     64.83 o
   0   7 -20      421.50      410.52     76.81 o
   1   7 -20     1015.17     1021.40     61.09 o
   2   7 -20     2205.59     2475.07     99.90 o
   3   7 -20      112.85      129.07     30.76 o
   4   7 -20      674.29      655.64     44.76 o
   5   7 -20      322.23      229.32     69.17 o
   6   7 -20      331.68      452.66    106.02 o
   7   7 -20      190.92       62.49    106.18 o
  -5   8 -20      501.63      434.85     97.96 o
  -4   8 -20      275.50      397.08     89.98 o
  -3   8 -20      793.77      882.74     71.33 o
  -2   8 -20     1570.05     1655.58     84.05 o
  -1   8 -20      467.94      471.95    109.21 o
   0   8 -20      592.25      651.06     86.64 o
   1   8 -20      476.17      413.74     43.96 o
   2   8 -20      481.58      456.00     53.47 o
   3   8 -20     1469.94     1573.14     77.77 o
   4   8 -20       64.37       71.55     28.53 o
   5   8 -20      190.91      209.52     65.26 o
   6   8 -20      414.93      265.41    105.95 o
   7   8 -20      807.40      809.89    123.07 o
  -5   9 -20       64.25       -9.83     92.05 o
  -4   9 -20     1077.61     1132.11    125.14 o
  -3   9 -20      683.93      565.39     73.47 o
  -2   9 -20      802.45      813.85     55.93 o
  -1   9 -20      877.65      896.82     88.79 o
   0   9 -20      699.85      556.47     56.79 o
   1   9 -20      587.15      514.89     87.98 o
   2   9 -20      872.14      807.51     57.95 o
   3   9 -20      160.67      100.85     50.70 o
   4   9 -20     1726.04     1835.82    141.88 o
   5   9 -20      167.58      173.89     72.09 o
   6   9 -20        4.91      -27.72    104.95 o
   7   9 -20      109.35       29.79    107.18 o
  -5  10 -20      375.55      398.38     83.22 o
  -4  10 -20      208.23      212.05     69.40 o
  -3  10 -20     1461.50     1420.17    121.00 o
  -2  10 -20      637.62      432.44     66.18 o
  -1  10 -20      584.85      525.51     57.08 o
   0  10 -20      507.72      465.76     51.17 o
   1  10 -20      168.57      118.37     36.18 o
   2  10 -20      522.35      516.17     59.85 o
   3  10 -20     1564.38     1566.06     85.15 o
   4  10 -20       89.04       27.56     86.68 o
   5  10 -20     1037.48      956.60    101.73 o
   6  10 -20      185.34      183.03     77.16 o
  -5  11 -20      669.10      635.84     95.89 o
  -4  11 -20      556.02      550.70    105.49 o
  -3  11 -20      879.02      937.64    114.01 o
  -2  11 -20      733.93      674.69     81.76 o
  -1  11 -20      417.88      450.21     52.13 o
   0  11 -20      851.94      745.18     54.69 o
   1  11 -20      337.54      260.66     46.87 o
   2  11 -20       72.20       90.21     56.86 o
   3  11 -20      223.48      177.70     52.40 o
   4  11 -20     2457.17     2528.40    168.29 o
   5  11 -20      350.05      300.80     77.93 o
   6  11 -20      605.46      598.07     89.98 o
  -4  12 -20      408.75      341.41     79.00 o
  -3  12 -20      344.44      382.72     74.01 o
  -2  12 -20      491.43      383.26     95.35 o
  -1  12 -20     1083.54     1030.92     92.44 o
   0  12 -20      576.55      554.85     74.93 o
   1  12 -20     1301.87     1234.10    193.55 o
   2  12 -20      138.03       99.61     59.98 o
   3  12 -20      872.44      847.66    107.79 o
   4  12 -20       24.45       82.53     68.79 o
   5  12 -20     1626.77     1600.66    149.71 o
   6  12 -20       54.34      -65.18     71.09 o
  -4  13 -20       60.65       45.83    103.34 o
  -3  13 -20      135.92       87.52     67.10 o
  -2  13 -20      749.86      594.69    103.95 o
  -1  13 -20      417.26      326.44     68.02 o
   0  13 -20      650.13      600.91     96.27 o
   1  13 -20      383.94      388.55     94.43 o
   2  13 -20      260.63      107.41     84.91 o
   3  13 -20      324.19      354.24     93.97 o
   4  13 -20      405.77      265.87     73.55 o
   5  13 -20      153.13      -66.87     96.35 o
  -3  14 -20      215.12      372.20    102.03 o
  -2  14 -20      655.95      605.75     96.12 o
  -1  14 -20      550.45      534.73     85.37 o
   0  14 -20      368.61      315.62     95.20 o
   1  14 -20     1202.27     1179.63    129.36 o
   2  14 -20      559.29      764.98    110.09 o
   3  14 -20        1.66      -59.58     65.49 o
   4  14 -20      277.87      221.34     72.47 o
   5  14 -20      648.21      688.13     94.20 o
  -3  15 -20      212.68      253.35     85.45 o
  -2  15 -20      299.35      230.78     73.70 o
  -1  15 -20      347.66      119.23    100.80 o
   0  15 -20      639.04      567.28    111.55 o
   1  15 -20      230.22      119.46     95.12 o
   2  15 -20      866.89      830.77    118.69 o
   3  15 -20      340.12      312.01     78.00 o
   4  15 -20       69.65      -25.41    102.65 o
  -2  16 -20      305.00       91.98    107.48 o
  -1  16 -20      400.98      312.62    111.32 o
   0  16 -20      242.40      204.30    102.65 o
   1  16 -20      737.71      701.79    121.15 o
   2  16 -20      311.54      319.46     79.61 o
   3  16 -20      386.39      237.39     76.85 o
   3  -4 -19      108.48      138.81     80.69 o
   4  -4 -19      276.87      289.36     89.60 o
   5  -4 -19      684.81      491.05    105.33 o
   1  -3 -19      602.09      558.53     64.87 o
   2  -3 -19      418.10      344.92     90.40 o
   3  -3 -19      409.70      308.09     83.68 o
   4  -3 -19       31.02       43.30     87.60 o
   5  -3 -19      670.18      665.55    109.25 o
   6  -3 -19     1201.42     1104.85    120.15 o
   0  -2 -19      681.18      682.44     69.71 o
   1  -2 -19     1274.66     1298.41     74.11 o
   2  -2 -19      296.42      291.36     76.08 o
   3  -2 -19      562.60      531.86     48.13 o
   4  -2 -19      521.72      487.36     67.94 o
   5  -2 -19      692.79      713.15     89.67 o
   6  -2 -19      140.46       43.38     96.58 o
   0  -1 -19      463.80      436.07     45.15 o
   1  -1 -19      942.51      842.88     80.80 o
   2  -1 -19     1844.46     1895.11     90.53 o
   3  -1 -19      740.51      641.65     53.35 o
   4  -1 -19      211.88      324.06     66.95 o
   5  -1 -19      215.23       92.67     96.58 o
   6  -1 -19     1498.47     1299.02    123.30 o
   7  -1 -19       44.08      -76.01     76.01 o
  -2   0 -19      509.74      616.96     68.56 o
  -1   0 -19      751.66      652.65     65.33 o
   0   0 -19     1271.05     1353.02     72.16 o
   1   0 -19      633.45      663.35     58.73 o
   2   0 -19      336.69      287.22     49.88 o
   3   0 -19      379.06      407.54     45.64 o
   4   0 -19       19.31       70.94     77.85 o
   5   0 -19       45.23       96.66     68.02 o
   6   0 -19      488.14      623.94    114.55 o
   7   0 -19     2234.94     2305.29    180.80 o
  -3   1 -19      817.56      641.29     78.31 o
  -2   1 -19      253.29      223.74     35.62 o
  -1   1 -19      544.48      582.53     33.79 o
   0   1 -19       99.50      109.32     22.99 o
   1   1 -19      868.23      915.08     53.23 o
   2   1 -19     1300.23     1338.35     70.57 o
   3   1 -19      179.30      133.36     35.36 o
   4   1 -19     1561.33     1694.40    128.14 o
   5   1 -19      340.45      453.96     95.74 o
   6   1 -19      124.77       92.90     65.18 o
   7   1 -19      386.13      467.86     89.06 o
   8   1 -19     1700.77     1525.88    144.57 o
  -3   2 -19     1375.92     1439.21    163.87 o
  -2   2 -19      955.56      917.03    111.05 o
  -1   2 -19      858.91      798.51     61.34 o
   0   2 -19      757.67      740.48     38.87 o
   1   2 -19      567.25      580.40     34.17 o
   2   2 -19     1300.09     1188.02     64.86 o
   3   2 -19     2848.33     2937.32    107.63 o
   4   2 -19       15.15       27.93     31.89 o
   5   2 -19     1434.48     1288.73    107.64 o
   6   2 -19      432.34      356.00    100.88 o
   7   2 -19     1349.92     1329.88    148.56 o
   8   2 -19      180.81      238.92    116.01 o
  -4   3 -19     1152.14     1338.94    102.88 o
  -3   3 -19     1119.87     1000.28     66.45 o
  -2   3 -19     1235.44     1179.06     60.07 o
  -1   3 -19     1650.04     1731.01     74.75 o
   0   3 -19     1266.51     1264.96     58.05 o
   1   3 -19     1249.21     1228.22     47.87 o
   2   3 -19      392.94      367.48     39.58 o
   3   3 -19      938.15      941.15     54.46 o
   4   3 -19     3950.48     4075.82    139.87 o
   5   3 -19      392.36      388.32     69.17 o
   6   3 -19      180.55      165.29     96.97 o
   7   3 -19      144.47      203.22    100.11 o
   8   3 -19     1135.20     1435.14    155.85 o
  -3   4 -19      924.92     1028.84     58.22 o
  -2   4 -19     1112.87     1038.62     57.94 o
  -1   4 -19      781.61      735.99     44.84 o
   0   4 -19      969.24      912.70     50.91 o
   1   4 -19     1237.92     1157.94     59.82 o
   2   4 -19     2247.00     2212.14     72.57 o
   3   4 -19     3540.63     3598.29    122.56 o
   4   4 -19      709.68      727.57     43.61 o
   5   4 -19     1630.03     1580.01    127.52 o
   6   4 -19      325.54      379.34     80.23 o
   7   4 -19      227.29      268.86     84.30 o
   8   4 -19      339.64      450.05    102.34 o
  -5   5 -19      805.67      665.48     92.13 o
  -4   5 -19      307.16      358.53     57.81 o
  -3   5 -19      299.27      318.12     47.30 o
  -2   5 -19     1083.51     1044.67     54.17 o
  -1   5 -19     1605.78     1831.28     75.13 o
   0   5 -19     2346.13     2412.85    232.66 o
   1   5 -19     1165.79     1088.37     50.08 o
   2   5 -19      120.79      159.03     31.40 o
   3   5 -19      685.20      644.72     49.08 o
   4   5 -19     1706.08     1775.26     71.03 o
   5   5 -19       31.15      -49.44     80.15 o
   6   5 -19      839.18      820.56     82.22 o
   7   5 -19       70.22      153.86     79.38 o
   8   5 -19      607.05      562.75     95.43 o
  -5   6 -19      135.63      104.87     76.47 o
  -4   6 -19      693.63      524.98     67.56 o
  -3   6 -19      933.41      928.69    101.03 o
  -2   6 -19     1078.17      969.98     59.20 o
  -1   6 -19      805.75      818.29     51.07 o
   0   6 -19     1215.67     1214.50     58.31 o
   1   6 -19     1589.82     1503.21     66.64 o
   2   6 -19     1582.23     1656.98     75.34 o
   3   6 -19      399.60      383.54     30.69 o
   4   6 -19      258.04      257.36     31.75 o
   5   6 -19     2227.76     2110.82    135.58 o
   6   6 -19       29.27       20.81     60.50 o
   7   6 -19      564.02      554.23     93.36 o
   8   6 -19      203.26      191.01     87.52 o
  -6   7 -19      919.90      692.19     92.13 o
  -5   7 -19      682.22      717.53     99.96 o
  -4   7 -19      349.92      268.71     85.60 o
  -3   7 -19      888.12      945.83    102.69 o
  -2   7 -19     1096.53     1130.35     61.97 o
  -1   7 -19      591.27      663.47     54.17 o
   0   7 -19     1865.20     1901.53     80.68 o
   1   7 -19      968.19      881.66     44.55 o
   2   7 -19      566.63      562.10     51.22 o
   3   7 -19      611.93      566.79     45.15 o
   4   7 -19     1713.72     1800.46     69.68 o
   5   7 -19      121.67       88.06     84.14 o
   6   7 -19     2587.20     2426.75    161.69 o
   7   7 -19      145.59       38.77     70.56 o
   8   7 -19       34.12      -11.98     84.60 o
  -6   8 -19      361.04      341.26     72.55 o
  -5   8 -19      573.93      682.14    103.88 o
  -4   8 -19     1327.28     1371.77     75.70 o
  -3   8 -19      600.74      653.61    150.82 o
  -2   8 -19     1069.62     1022.26     60.55 o
  -1   8 -19     1262.27     1179.96     64.29 o
   0   8 -19     1558.25     1608.00    105.10 o
   1   8 -19     2111.75     2054.50    105.24 o
   2   8 -19      560.94      516.09    136.81 o
   3   8 -19      365.16      441.91     45.12 o
   4   8 -19      510.03      523.63     85.45 o
   5   8 -19     1984.41     1920.96    131.67 o
   6   8 -19       24.93      -37.70     54.51 o
   7   8 -19     1676.21     1505.23    138.12 o
   8   8 -19       35.00       18.89     73.63 o
  -6   9 -19      715.19      696.19     93.13 o
  -5   9 -19      408.54      393.77     73.47 o
  -4   9 -19      553.92      542.79     91.98 o
  -3   9 -19     1309.49     1134.91    126.64 o
  -2   9 -19      617.71      706.32     50.39 o
  -1   9 -19      701.20      726.44     51.41 o
   0   9 -19      747.13      652.59    109.21 o
   1   9 -19      365.56      408.01     52.63 o
   2   9 -19     1783.23     1827.94     77.12 o
   3   9 -19      479.40      486.31     51.86 o
   4   9 -19       80.50       76.18     23.85 o
   5   9 -19      300.94      319.53     88.06 o
   6   9 -19     2347.80     2332.78    153.70 o
   7   9 -19       13.30       33.78     69.56 o
  -6  10 -19       35.01       57.81     68.64 o
  -5  10 -19      521.84      460.18     78.31 o
  -4  10 -19     1189.60     1281.28    106.56 o
  -3  10 -19      458.71      380.22     44.79 o
  -2  10 -19      598.19      540.55     59.46 o
  -1  10 -19      556.26      533.75     53.82 o
   0  10 -19      466.28      453.15     53.28 o
   1  10 -19     1065.43      987.94     64.93 o
   2  10 -19      239.52      240.01     81.73 o
   3  10 -19      946.00      899.80     57.60 o
   4  10 -19      533.73      406.36     71.02 o
   5  10 -19      519.81      297.58     89.98 o
   6  10 -19       19.87      -84.22     89.13 o
   7  10 -19     1493.99     1494.87    126.06 o
  -4  11 -19      603.19      604.44     98.65 o
  -3  11 -19      824.82      817.95     83.84 o
  -2  11 -19      305.85      232.30     47.86 o
  -1  11 -19      447.73      398.69     48.94 o
   0  11 -19      651.03      568.78     51.80 o
   1  11 -19      445.25      382.61     67.48 o
   2  11 -19     1749.78     1788.41     84.71 o
   3  11 -19      336.24      294.56     51.02 o
   4  11 -19      247.37      280.31     54.62 o
   5  11 -19      240.18      169.90     70.09 o
   6  11 -19      471.97      605.75    107.87 o
   7  11 -19       53.74      -67.41    102.11 o
  -5  12 -19      736.38      741.94    123.15 o
  -4  12 -19      669.23      644.90     87.83 o
  -3  12 -19      635.97      523.98     90.59 o
  -2  12 -19     1194.31     1128.73    113.86 o
  -1  12 -19      411.32      469.57     74.39 o
   0  12 -19      708.53      657.89     60.16 o
   1  12 -19      439.04      453.79     52.84 o
   2  12 -19      153.28      117.72     47.46 o
   3  12 -19     2056.36     1814.01    167.02 o
   4  12 -19      517.93      438.92     94.51 o
   5  12 -19       10.19      -18.73     64.11 o
   6  12 -19      122.07      173.97     95.89 o
  -5  13 -19      151.42      128.90     70.32 o
  -4  13 -19      603.52      569.13    107.18 o
  -3  13 -19      359.26      240.30     68.10 o
  -2  13 -19      702.59      776.57     99.12 o
  -1  13 -19      679.05      613.27     76.77 o
   0  13 -19      816.84      729.74    102.19 o
   1  13 -19      555.14      512.77     89.67 o
   2  13 -19      508.54      611.74     94.82 o
   3  13 -19      118.57       48.98     82.30 o
   4  13 -19      541.53      565.90     84.53 o
   5  13 -19      193.17      297.42     97.50 o
   6  13 -19       82.95      125.30     75.01 o
  -4  14 -19      139.09       71.09     74.01 o
  -3  14 -19      209.36      180.73     95.20 o
  -2  14 -19      410.43      304.79     68.94 o
  -1  14 -19     1064.37     1016.26     98.04 o
   0  14 -19      687.11      560.53     98.12 o
   1  14 -19      249.61      174.20     86.60 o
   2  14 -19      292.39      286.75     91.67 o
   3  14 -19     1148.04     1130.50    119.31 o
   4  14 -19      129.74       76.47     63.72 o
   5  14 -19      326.91      281.07    106.10 o
  -4  15 -19      230.63      139.04    112.78 o
  -3  15 -19      204.12      210.59     79.61 o
  -2  15 -19      526.88      503.18     82.38 o
  -1  15 -19      494.70      543.71     89.13 o
   0  15 -19      248.61      230.86     88.29 o
   1  15 -19      355.61      263.26     92.28 o
   2  15 -19       97.05      -52.59     83.76 o
   3  15 -19      143.05       75.16     66.33 o
   4  15 -19      941.08      960.67    125.22 o
   5  15 -19       80.20       48.06     74.55 o
  -3  16 -19      419.50      395.39     87.22 o
  -2  16 -19      353.77      363.06     83.22 o
  -1  16 -19      776.33      724.82    113.24 o
   0  16 -19      676.80      683.60    112.32 o
   1  16 -19      183.81      194.93     94.05 o
   2  16 -19      140.51      197.23     64.11 o
   3  16 -19      592.01      588.09     89.60 o
   4  16 -19       45.39      -91.74     91.74 o
  -2  17 -19      474.19      431.16    119.84 o
  -1  17 -19      464.71      373.97    109.17 o
   0  17 -19      527.80      604.13    114.09 o
   1  17 -19      419.31      386.10     82.22 o
   2  17 -19      251.31      290.82     79.46 o
   5  -6 -18      125.47      -92.44     92.44 o
   2  -5 -18      376.75      417.32     47.04 o
   3  -5 -18      344.98      308.33     52.43 o
   4  -5 -18     1873.55     1829.22    232.20 o
   5  -5 -18       94.95       63.95     86.52 o
   6  -5 -18        3.71       46.22     76.70 o
  -2  -4 -18      358.33      246.52     59.42 o
  -1  -4 -18      461.13      336.19     64.34 o
   1  -4 -18      179.07      183.70     71.44 o
   2  -4 -18     1081.81     1075.64    124.96 o
   3  -4 -18     1582.52     1551.21     78.09 o
   4  -4 -18      147.96      142.94     49.33 o
   5  -4 -18     1179.36     1253.41    109.25 o
   6  -4 -18      299.54      256.73     99.35 o
  -2  -3 -18      908.96      834.46     77.00 o
  -1  -3 -18      547.21      486.41     41.35 o
   0  -3 -18     1481.19     1378.93     72.69 o
   1  -3 -18      655.87      721.03     45.19 o
   2  -3 -18      557.66      583.49     53.83 o
   3  -3 -18      662.74      695.33    120.92 o
   4  -3 -18     2418.81     2442.41    107.95 o
   5  -3 -18      115.88       43.30     86.60 o
   6  -3 -18      355.47      299.34     80.77 o
   7  -3 -18      154.70       38.39    110.32 o
  -3  -2 -18     1306.09     1211.80     95.66 o
  -2  -2 -18      677.70      605.73     46.31 o
  -1  -2 -18     1209.98     1248.51     58.40 o
   0  -2 -18     1057.39     1072.55     59.04 o
   1  -2 -18      512.31      513.37     37.81 o
   2  -2 -18     1830.12     1861.96     81.87 o
   3  -2 -18      964.09      922.89     49.14 o
   4  -2 -18      256.50       88.81    106.22 o
   5  -2 -18     1706.97     2098.16    146.79 o
   6  -2 -18      180.72      105.49     95.58 o
   7  -2 -18       45.26       46.37     71.02 o
  -4  -1 -18      221.53      269.09     67.56 o
  -3  -1 -18      373.66      229.78     68.48 o
  -2  -1 -18      645.22      656.73     34.38 o
  -1  -1 -18     1068.90     1094.37     57.39 o
   0  -1 -18     2157.16     2234.69     83.68 o
   1  -1 -18      874.30      917.30     43.49 o
   2  -1 -18        7.71       26.77     49.24 o
   3  -1 -18      595.18      670.23     56.53 o
   4  -1 -18      572.31      574.03     56.56 o
   5  -1 -18      110.99      106.49     57.20 o
   6  -1 -18     2611.00     2429.74    170.67 o
   7  -1 -18      268.45      180.65    100.73 o
   8  -1 -18       80.48       20.73     80.00 o
  -3   0 -18      899.65      846.65     57.16 o
  -2   0 -18      766.37      684.71     34.43 o
  -1   0 -18     1152.54     1186.00     41.53 o
   0   0 -18      944.60      925.73     31.78 o
   1   0 -18     2326.00     2357.09     71.65 o
   2   0 -18      324.86      317.63     35.73 o
   3   0 -18       99.49       52.45     32.22 o
   4   0 -18      212.71      272.55    156.73 o
   5   0 -18     4353.39     4103.03    214.12 o
   6   0 -18       55.14       45.45     82.92 o
   7   0 -18     1408.30     1406.50    125.53 o
   8   0 -18      239.31      222.57    112.78 o
  -4   1 -18      514.11      541.64     53.90 o
  -3   1 -18     1486.87     1486.59     71.10 o
  -2   1 -18      659.11      724.65     38.54 o
  -1   1 -18     1032.71     1066.84     42.20 o
   0   1 -18     1091.38     1047.80     35.76 o
   1   1 -18     1206.56     1129.73     38.32 o
   2   1 -18     3241.33     3246.02     85.14 o
   3   1 -18     1085.31     1144.24     51.43 o
   4   1 -18      783.24      692.94     74.36 o
   5   1 -18      775.52      570.66     90.82 o
   6   1 -18     3853.72     4221.80    225.41 o
   7   1 -18      233.77      154.39     79.15 o
   8   1 -18      123.44       91.13     78.23 o
  -4   2 -18     1549.15     1642.81    104.87 o
  -3   2 -18      445.12      461.03     76.85 o
  -2   2 -18     1220.93     1115.51     45.38 o
  -1   2 -18      892.80      869.62     40.62 o
   0   2 -18      854.83      876.77     32.58 o
   1   2 -18     3148.30     3169.31     77.60 o
   2   2 -18      467.49      449.95     33.63 o
   3   2 -18      419.02      377.80     31.88 o
   4   2 -18     1798.31     1869.88     65.28 o
   5   2 -18     1784.20     1767.80    112.63 o
   6   2 -18        5.57      -82.15     82.15 o
   7   2 -18     1568.59     1685.19    135.74 o
   8   2 -18      107.68      208.29    121.99 o
  -5   3 -18      728.75      746.55     78.39 o
  -4   3 -18      404.45      303.03     63.72 o
  -3   3 -18     1945.32     1918.43    123.53 o
  -2   3 -18      387.24      332.27     31.33 o
  -1   3 -18      629.20      705.42     32.46 o
   0   3 -18     1494.67     1461.12     47.22 o
   1   3 -18     1340.22     1317.16     42.03 o
   2   3 -18     6756.12     6785.16    137.41 o
   3   3 -18     1857.34     1730.05     63.06 o
   4   3 -18       26.42      -46.13     46.13 o
   5   3 -18      468.36      431.16     71.17 o
   6   3 -18     1282.77     1279.52    116.85 o
   7   3 -18      124.83      359.99    100.19 o
   8   3 -18      986.09     1030.69    128.06 o
  -5   4 -18     1129.15     1175.56     94.12 o
  -4   4 -18      446.12      335.35     52.97 o
  -3   4 -18      176.39      192.09     43.15 o
  -2   4 -18      605.34      603.34     37.09 o
  -1   4 -18      895.28      816.64     37.85 o
   0   4 -18     1067.45     1040.27     39.62 o
   1   4 -18     2838.27     2811.80     74.51 o
   2   4 -18     1363.32     1290.64     40.92 o
   3   4 -18     3503.43     3496.12     84.24 o
   4   4 -18      238.85      225.35     31.85 o
   5   4 -18       13.52       63.34     56.43 o
   6   4 -18       88.62       28.71     91.21 o
   7   4 -18     1880.27     1789.76    127.06 o
   8   4 -18       57.95      105.33    111.32 o
  -6   5 -18      648.79      682.90     91.13 o
  -5   5 -18       81.13       51.98     46.06 o
  -4   5 -18     1399.10     1208.88     99.04 o
  -3   5 -18      506.95      480.01     46.48 o
  -2   5 -18      948.93      969.79     48.89 o
  -1   5 -18      934.51      843.72     36.65 o
   0   5 -18      969.49      969.85     38.63 o
   1   5 -18     1544.66     1511.53     49.31 o
   2   5 -18     3399.85     3543.80     87.42 o
   3   5 -18     1279.40     1209.85     43.97 o
   4   5 -18     2678.58     2683.06    140.17 o
   5   5 -18      436.25      418.88     86.14 o
   6   5 -18      624.05      650.66     97.20 o
   7   5 -18       30.07       73.55     71.55 o
   8   5 -18     2088.67     1864.23    145.26 o
  -6   6 -18      155.67       96.12     51.98 o
  -5   6 -18      570.46      573.81     81.38 o
  -4   6 -18      276.16      248.98     49.98 o
  -3   6 -18     1333.19     1532.16     71.50 o
  -2   6 -18     1498.68     1547.48     73.90 o
  -1   6 -18      943.05      879.08     39.93 o
   0   6 -18     1035.25     1150.46     43.07 o
   1   6 -18     1210.50     1148.28     43.62 o
   2   6 -18     1341.81     1326.27     51.34 o
   3   6 -18     2967.00     3163.02     71.60 o
   4   6 -18      381.73      335.76     29.36 o
   5   6 -18      167.15       48.52     73.32 o
   6   6 -18      153.48      -45.68     83.38 o
   7   6 -18     2014.97     2163.03    152.09 o
   8   6 -18       96.05      157.31     79.61 o
  -6   7 -18      169.36      163.84     58.89 o
  -5   7 -18      333.36      407.98     77.46 o
  -4   7 -18     1687.97     1760.35    127.37 o
  -3   7 -18     2170.20     2080.34     87.93 o
  -2   7 -18     1295.12     1407.48     68.14 o
  -1   7 -18     1428.38     1416.54     50.85 o
   0   7 -18      136.74      204.73     29.09 o
   1   7 -18     1281.63     1238.84     48.04 o
   2   7 -18      630.55      584.39     48.42 o
   3   7 -18      207.68      184.71     41.50 o
   4   7 -18     1643.87     1656.09     69.95 o
   5   7 -18      335.02      372.66     61.42 o
   6   7 -18       31.52        4.99     80.38 o
   7   7 -18       91.92      -41.77     63.65 o
   8   7 -18     1690.96     1923.88    157.31 o
  -6   8 -18      551.76      550.32     75.55 o
  -5   8 -18      629.39      803.82     91.21 o
  -4   8 -18      390.56      306.93     47.80 o
  -3   8 -18     1335.17     1415.69    167.90 o
  -2   8 -18     1873.28     1795.29     65.69 o
  -1   8 -18      254.81      252.56     28.73 o
   0   8 -18     1025.61      986.58     52.71 o
   1   8 -18      333.51      291.76     28.05 o
   2   8 -18      816.77      801.55     37.74 o
   3   8 -18     2130.27     2139.87     66.02 o
   4   8 -18      692.86      690.68     37.67 o
   5   8 -18     1501.59     1425.16    104.11 o
   6   8 -18      103.54       35.78     89.36 o
   7   8 -18       89.54       68.64     89.52 o
   8   8 -18      127.00      -63.72     99.58 o
  -6   9 -18      172.48      104.95     61.80 o
  -5   9 -18      873.93      909.23     90.13 o
  -4   9 -18      914.64      962.90     95.35 o
  -3   9 -18      656.08      613.04     49.65 o
  -2   9 -18     1348.19     1531.58     59.79 o
  -1   9 -18      996.69     1064.04     45.71 o
   0   9 -18      804.02      656.62     35.97 o
   1   9 -18      486.98      443.63     40.19 o
   2   9 -18      215.57      206.88     28.43 o
   3   9 -18      610.51      530.09     35.99 o
   4   9 -18     2934.82     2850.76    118.50 o
   5   9 -18       13.47      -42.61     54.51 o
   6   9 -18     1547.72     1489.88    130.06 o
   7   9 -18      108.15       83.53     93.43 o
   8   9 -18      654.12      730.73    119.46 o
  -6  10 -18      541.76      578.34     88.21 o
  -5  10 -18       23.31      -11.75     58.73 o
  -4  10 -18      607.68      558.07     73.32 o
  -3  10 -18      543.76      602.06     81.76 o
  -2  10 -18     1377.79     1396.49     58.24 o
  -1  10 -18      375.99      350.42     37.36 o
   0  10 -18      952.54      876.87     63.43 o
   1  10 -18      485.90      483.30     37.95 o
   2  10 -18      606.07      566.31     35.01 o
   3  10 -18      843.98      818.34     40.96 o
   4  10 -18      590.50      516.94     39.74 o
   5  10 -18     3898.42     4046.76    208.98 o
   6  10 -18       24.15      -61.50     61.50 o
   7  10 -18      190.65       61.57     91.44 o
   8  10 -18       73.52       29.87     71.63 o
  -6  11 -18      382.34      361.45     80.31 o
  -5  11 -18      341.75      351.16     88.06 o
  -4  11 -18      629.88      727.43     99.58 o
  -3  11 -18      194.00      160.05     39.74 o
  -2  11 -18      302.56      278.25     36.44 o
  -1  11 -18      347.86      295.78     43.59 o
   0  11 -18      719.92      685.95     42.83 o
   1  11 -18      761.09      661.85     41.13 o
   2  11 -18      470.86      445.30     34.36 o
   3  11 -18      603.00      529.88     37.20 o
   4  11 -18     2620.28     2512.87    105.39 o
   5  11 -18      405.97      360.07     83.07 o
   6  11 -18     1432.35     1421.16    107.02 o
   7  11 -18       50.14      -66.49     66.49 o
  -6  12 -18      288.23      215.35     94.97 o
  -5  12 -18       91.81       57.66     66.49 o
  -4  12 -18      673.06      707.17     84.84 o
  -3  12 -18      481.00      413.89     84.76 o
  -2  12 -18      540.41      416.48     41.48 o
  -1  12 -18      791.04      817.09     59.43 o
   0  12 -18      812.19      901.71     51.72 o
   1  12 -18     1479.40     1409.50     56.29 o
   2  12 -18      626.75      645.94     38.84 o
   3  12 -18       86.66      107.60     35.63 o
   4  12 -18      292.19      217.06     44.32 o
   5  12 -18     1044.58     1078.60     97.81 o
   6  12 -18       76.73      183.11     99.96 o
   7  12 -18     1110.10     1136.95    129.82 o
  -5  13 -18      201.34      264.49     74.16 o
  -4  13 -18       29.61       11.67     86.68 o
  -3  13 -18      814.46      874.46     96.27 o
  -2  13 -18      674.69      722.46     82.42 o
  -1  13 -18      683.88      613.81     52.49 o
   0  13 -18      996.10      959.47     52.83 o
   1  13 -18     1283.79     1215.73     58.24 o
   2  13 -18     2160.73     2219.10     69.36 o
   3  13 -18      243.41      197.97     67.33 o
   4  13 -18      114.26       -5.91     76.70 o
   5  13 -18      267.83      237.62     65.10 o
   7  13 -18       81.38      -35.62     98.96 o
  -5  14 -18      549.06      370.43    112.09 o
  -4  14 -18      401.99      591.54     88.52 o
  -3  14 -18      633.00      489.59     74.78 o
  -2  14 -18     1056.83     1143.31     79.72 o
  -1  14 -18      601.04      649.69     51.61 o
   0  14 -18      443.85      431.73     52.28 o
   1  14 -18     1520.61     1512.92    143.80 o
   2  14 -18      785.30      945.86    100.57 o
   3  14 -18      760.33      752.77    100.80 o
   4  14 -18       48.82       -5.91     53.97 o
   5  14 -18      578.00      563.67    101.34 o
   6  14 -18        6.89        9.83     61.11 o
  -5  15 -18       48.27       12.67     72.01 o
  -4  15 -18      508.95      646.13    100.11 o
  -3  15 -18      776.03      806.13    114.47 o
  -2  15 -18      385.73      346.03     52.06 o
  -1  15 -18      517.69      529.50     62.51 o
   0  15 -18      480.84      434.68     55.59 o
   1  15 -18      580.13      520.70     61.12 o
   2  15 -18      951.04      930.12     86.68 o
   3  15 -18      139.70      187.48     61.50 o
   4  15 -18       62.11      -13.74     86.14 o
   5  15 -18       31.84       -2.92     63.80 o
  -4  16 -18      327.68      408.44    110.63 o
  -3  16 -18      287.22      278.92     73.63 o
  -2  16 -18      853.97      934.72    110.32 o
  -1  16 -18      123.17      105.24     66.99 o
   0  16 -18      280.48      314.25     55.13 o
   1  16 -18      368.15      386.86     74.70 o
   2  16 -18      298.22      296.35     69.02 o
   3  16 -18     2121.64     2027.99    160.76 o
   4  16 -18      166.73      348.55     98.65 o
   5  16 -18        5.95       48.91     95.89 o
  -3  17 -18      502.02      522.22     87.06 o
  -2  17 -18      305.11      185.49     77.31 o
  -1  17 -18      282.89      361.22     73.40 o
   0  17 -18      131.11      138.19     65.72 o
   1  17 -18       94.97       34.86     65.80 o
   2  17 -18      796.14      796.84     99.88 o
   3  17 -18      388.05      193.32     99.12 o
  -1  18 -18      337.32      341.34     81.99 o
   0  18 -18      282.05      257.50     76.24 o
   1  18 -18      277.62      200.84     76.31 o
   2  18 -18      248.75      269.86    104.49 o
   1  -7 -17      408.17      569.74     98.81 o
   3  -7 -17      387.98      406.83     82.30 o
   5  -7 -17      159.50        4.91     67.79 o
  -1  -6 -17      300.87      265.95     53.36 o
   0  -6 -17      991.08      926.48     74.82 o
   1  -6 -17      967.43      874.23    103.80 o
   2  -6 -17      197.36      161.41     42.36 o
   3  -6 -17      459.38      417.82     57.98 o
   4  -6 -17      903.44      898.83     69.04 o
   5  -6 -17     1304.87     1253.72     75.42 o
  -2  -5 -17      233.76      230.71     52.59 o
  -1  -5 -17      390.27      435.23     57.43 o
   0  -5 -17      853.46      775.06     44.57 o
   1  -5 -17      620.94      614.80     40.51 o
   2  -5 -17     2378.01     2284.37    173.28 o
   3  -5 -17      861.40      834.70     61.07 o
   4  -5 -17       63.25       -8.67     45.81 o
   5  -5 -17      632.32      636.92     98.27 o
   6  -5 -17     1806.69     1746.66     93.36 o
  -3  -4 -17      296.74      163.76     55.58 o
  -2  -4 -17      444.57      456.27     56.58 o
  -1  -4 -17      635.16      523.60     64.34 o
   0  -4 -17      922.85      867.68     58.25 o
   1  -4 -17     2427.16     2399.83     70.07 o
   2  -4 -17     1261.65     1151.95     65.04 o
   3  -4 -17      697.40      707.14     64.21 o
   4  -4 -17      831.88      790.53    153.09 o
   5  -4 -17      455.48      392.99    105.68 o
   6  -4 -17       66.82       -3.89     54.79 o
  -3  -3 -17      635.00      757.76     66.33 o
  -2  -3 -17      940.06      835.21     47.02 o
  -1  -3 -17      534.97      540.68     44.21 o
   0  -3 -17      978.61     1025.10     44.60 o
   1  -3 -17     1363.44     1324.08     47.43 o
   2  -3 -17     2440.41     2330.49     69.72 o
   3  -3 -17      459.64      462.88     46.08 o
   4  -3 -17      743.54      807.24     60.24 o
   5  -3 -17      645.73      529.02     57.02 o
   6  -3 -17      954.75      839.32     70.28 o
  -4  -2 -17      565.71      524.75     63.49 o
  -3  -2 -17      272.70      220.18     41.42 o
  -2  -2 -17     1277.62     1270.71     73.17 o
  -1  -2 -17     1616.91     1580.87     45.04 o
   0  -2 -17      995.70     1022.35     44.24 o
   1  -2 -17     1311.57     1313.89     47.51 o
   2  -2 -17     1133.29     1112.13     43.36 o
   3  -2 -17     2025.14     2089.23     72.12 o
   4  -2 -17      311.40      327.26     48.85 o
   5  -2 -17       33.02       35.74     55.10 o
   6  -2 -17      413.12      408.52     57.49 o
   7  -2 -17     3012.19     3160.32    202.15 o
  -4  -1 -17     1934.25     1878.43    113.78 o
  -3  -1 -17      882.68      891.37     48.85 o
  -2  -1 -17     1907.60     1659.89     58.79 o
  -1  -1 -17     1785.67     1775.16     50.78 o
   0  -1 -17      928.76      875.31     27.34 o
   1  -1 -17     1155.26     1203.36     43.28 o
   2  -1 -17     3111.76     3174.21     83.20 o
   3  -1 -17      135.53      167.49     32.37 o
   4  -1 -17     1098.35     1220.07     66.71 o
   5  -1 -17      681.39      604.39     52.51 o
   6  -1 -17      909.39      745.86     94.74 o
   7  -1 -17      676.37      798.76    113.55 o
  -5   0 -17     1063.31     1081.05     88.75 o
  -4   0 -17      402.36      371.93     36.79 o
  -3   0 -17     2220.46     2345.62    156.20 o
  -2   0 -17     2244.70     2385.53     78.95 o
  -1   0 -17      823.81      801.34     32.96 o
   0   0 -17     1119.82     1096.96     33.24 o
   1   0 -17      234.11      233.54     28.55 o
   2   0 -17     1771.32     1611.86     51.46 o
   3   0 -17     6693.38     6661.21    144.79 o
   4   0 -17      411.93      398.69     68.10 o
   5   0 -17     1092.03      981.76     61.29 o
   6   0 -17     1290.37     1356.06    107.64 o
   7   0 -17     1690.44     1571.87    116.70 o
   8   0 -17       25.39       11.90    104.87 o
   9   0 -17     1143.75     1146.24    127.68 o
  -5   1 -17      679.86      541.72     70.40 o
  -4   1 -17     1830.42     1933.19     79.16 o
  -3   1 -17     1659.49     1496.48     99.50 o
  -2   1 -17     1256.69     1201.50     47.11 o
  -1   1 -17      864.17      818.61     36.63 o
   0   1 -17     1516.88     1422.57     40.79 o
   1   1 -17      659.38      677.26     26.29 o
   2   1 -17      463.96      477.01     29.44 o
   3   1 -17      984.45      983.03     40.45 o
   4   1 -17     3067.67     2964.42     91.31 o
   5   1 -17      937.05      842.72     63.48 o
   6   1 -17       86.28      160.15     61.27 o
   7   1 -17       71.85       53.43     67.33 o
   8   1 -17     1938.93     1846.72    140.73 o
   9   1 -17        5.26       96.20    115.01 o
  -5   2 -17      568.32      561.22     55.81 o
  -4   2 -17      179.69      114.44     39.72 o
  -3   2 -17     1922.86     2051.99     86.45 o
  -2   2 -17     1520.08     1558.00     55.59 o
  -1   2 -17      984.57      964.34     39.71 o
   0   2 -17      617.85      603.32     30.34 o
   1   2 -17     1697.63     1610.09     39.75 o
   2   2 -17      960.12     1002.17     68.23 o
   3   2 -17     1148.47     1029.30     67.64 o
   4   2 -17      540.19      560.43     31.61 o
   5   2 -17     2152.48     2047.04     89.80 o
   6   2 -17       58.64      137.58     79.15 o
   7   2 -17       95.36        2.99     95.12 o
   8   2 -17       97.52       -2.00     98.19 o
   9   2 -17     1366.25     1364.04    134.05 o
  -5   3 -17      654.91      715.76     72.55 o
  -4   3 -17      547.01      574.89     86.06 o
  -3   3 -17      228.85      265.90     45.45 o
  -2   3 -17      684.59      723.00     38.81 o
  -1   3 -17      745.68      800.56     48.16 o
   0   3 -17     2971.22     3175.63     75.06 o
   1   3 -17     1057.27     1013.26     44.16 o
   2   3 -17      567.62      519.82     25.44 o
   3   3 -17     1099.63     1072.69     43.89 o
   4   3 -17     3929.85     4060.23     90.15 o
   5   3 -17       77.00       61.69     56.49 o
   6   3 -17     1028.29     1000.75    103.03 o
   7   3 -17       53.12       69.48     91.28 o
   8   3 -17     1249.80     1178.94    127.14 o
   9   3 -17      224.39      147.10     76.54 o
  -6   4 -17      661.58      635.54     68.56 o
  -5   4 -17      146.19      100.04     42.15 o
  -4   4 -17      559.92      447.69     92.44 o
  -3   4 -17      974.19     1019.84     72.32 o
  -2   4 -17      622.92      508.53     29.98 o
  -1   4 -17     4026.79     3865.63    100.64 o
   0   4 -17     1990.90     1959.30     55.25 o
   1   4 -17     1798.58     1668.48     49.20 o
   2   4 -17     1763.77     1868.42     45.40 o
   3   4 -17      724.95      711.73     52.15 o
   4   4 -17      187.70      182.00     30.24 o
   5   4 -17     2418.27     2378.60     80.06 o
   6   4 -17      233.74      250.90     81.30 o
   7   4 -17      374.60      367.44     89.36 o
   8   4 -17       96.08      212.74     91.44 o
   9   4 -17     1175.99     1244.97    126.37 o
  -6   5 -17      897.00     1075.37    100.96 o
  -5   5 -17     1050.35     1073.45     80.46 o
  -4   5 -17      360.35      357.08     51.98 o
  -3   5 -17      424.79      335.22     41.98 o
  -2   5 -17     1345.14     1303.77     51.93 o
  -1   5 -17     3062.04     3182.81     77.77 o
   0   5 -17     1677.32     1704.94     50.14 o
   1   5 -17     1603.39     1511.37     45.83 o
   2   5 -17     1220.96     1186.56     54.53 o
   3   5 -17     1086.71     1075.64     49.65 o
   4   5 -17      783.59      764.88     32.38 o
   5   5 -17      192.30      207.12     46.32 o
   6   5 -17     1921.11     1816.47    129.06 o
   7   5 -17       73.41       55.66     90.44 o
   8   5 -17       86.80       14.89     93.51 o
   9   5 -17       10.29       74.70     82.69 o
  -7   6 -17      637.07      677.53     94.97 o
  -6   6 -17       39.07       19.65     64.72 o
  -5   6 -17      778.70      825.17     71.63 o
  -4   6 -17      818.84      684.29     65.72 o
  -3   6 -17     1360.92     1331.44     54.15 o
  -2   6 -17      514.55      435.02     31.74 o
  -1   6 -17      892.97      884.13     36.49 o
   0   6 -17     1837.30     1778.27     52.59 o
   1   6 -17     2731.96     2632.65     67.48 o
   2   6 -17      855.39      877.78     35.20 o
   3   6 -17       81.20       32.07     25.72 o
   4   6 -17      333.81      314.82     22.10 o
   5   6 -17     1241.46     1140.75     60.59 o
   6   6 -17        6.50        9.42     43.60 o
   7   6 -17     2253.82     2402.03    153.16 o
   8   6 -17       18.76       25.87     94.59 o
   9   6 -17      234.96      175.43     85.76 o
  -7   7 -17       35.07      -30.40     80.38 o
  -6   7 -17     1131.42     1212.49     99.12 o
  -5   7 -17      650.35      698.34     67.71 o
  -4   7 -17     1290.24     1252.18     95.05 o
  -3   7 -17     1182.78     1070.08     47.92 o
  -2   7 -17      785.63      851.68     43.36 o
  -1   7 -17      482.46      475.56     40.47 o
   0   7 -17      967.25      911.06     37.07 o
   1   7 -17      963.46     1039.25     39.10 o
   2   7 -17     1888.93     1949.14     56.31 o
   3   7 -17      745.29      777.34     48.33 o
   4   7 -17      564.77      630.40     35.11 o
   5   7 -17       68.32       48.67     35.60 o
   6   7 -17     2278.58     2086.77    124.80 o
   7   7 -17       11.63      -94.51     94.51 o
   8   7 -17      844.37      554.92    111.55 o
   9   7 -17       69.08      248.29     83.76 o
  -6   8 -17       15.42        1.00     50.98 o
  -5   8 -17      650.02      773.42     73.55 o
  -4   8 -17     2294.48     2390.74    133.20 o
  -3   8 -17     1146.95      994.94     75.61 o
  -2   8 -17     1493.08     1585.00     59.38 o
  -1   8 -17      498.88      463.12     30.63 o
   0   8 -17      303.59      316.59     27.39 o
   1   8 -17     1459.22     1401.22     45.97 o
   2   8 -17      418.32      404.88     33.51 o
   3   8 -17     1505.33     1604.75     49.11 o
   4   8 -17      255.76      264.35     27.78 o
   5   8 -17      410.90      331.82     50.55 o
   6   8 -17      271.14      328.74     52.81 o
   7   8 -17     2892.38     3161.78    194.08 o
   8   8 -17      145.72       36.85     65.80 o
   9   8 -17       29.95       -8.98     76.77 o
  -7   9 -17      408.48      313.78     77.46 o
  -6   9 -17      961.10      991.31     99.04 o
  -5   9 -17      105.53      187.10     52.90 o
  -4   9 -17      728.70      778.84     51.38 o
  -3   9 -17     1303.56     1277.05     94.36 o
  -2   9 -17      524.98      486.16     38.49 o
  -1   9 -17     1065.72     1074.40     40.67 o
   0   9 -17      463.64      403.80     29.88 o
   1   9 -17      472.97      441.50     31.22 o
   2   9 -17     3159.41     3164.10     79.89 o
   3   9 -17      657.51      598.63     41.46 o
   4   9 -17     1329.28     1287.18     72.29 o
   5   9 -17      683.24      662.22     58.16 o
   6   9 -17     1339.38     1243.58     71.69 o
   7   9 -17       75.84      104.49     64.64 o
   8   9 -17     1311.23     1369.72    122.53 o
  -7  10 -17        8.75      -51.98     66.64 o
  -5  10 -17     1043.54     1127.50    109.63 o
  -4  10 -17       76.55       67.09     43.47 o
  -3  10 -17     1050.46      981.37    138.58 o
  -2  10 -17     1855.58     1848.65     60.45 o
  -1  10 -17      588.81      614.45     36.79 o
   0  10 -17      581.00      596.99     33.48 o
   1  10 -17      462.90      443.26     32.89 o
   2  10 -17      629.04      554.40     36.27 o
   3  10 -17     6397.26     6552.46    143.34 o
   4  10 -17      734.41      743.75     43.48 o
   5  10 -17      177.67      142.05     55.51 o
   6  10 -17      204.84      258.56     92.01 o
   7  10 -17     1301.73     1217.25    109.40 o
   8  10 -17      179.46      105.56     97.58 o
  -7  11 -17      344.08      313.55     85.22 o
  -6  11 -17      245.62      262.41     91.05 o
  -5  11 -17      165.08      175.04     82.15 o
  -4  11 -17     1013.26     1056.10     94.66 o
  -3  11 -17      660.30      587.60     48.59 o
  -2  11 -17     1022.55      959.05     41.54 o
  -1  11 -17      769.08      808.04     44.24 o
   0  11 -17      802.60      801.68     40.52 o
   1  11 -17      370.31      356.84     30.78 o
   2  11 -17     2502.97     2424.11     70.33 o
   3  11 -17     1232.31     1114.91     46.06 o
   4  11 -17     3048.73     3173.40     85.79 o
   5  11 -17      702.52      627.85     67.68 o
   6  11 -17       59.97       63.16    100.65 o
   7  11 -17      117.48       62.57     90.44 o
   8  11 -17     1644.09     1524.65    149.17 o
  -6  12 -17      520.93      434.31     80.23 o
  -5  12 -17      191.40      268.56     69.33 o
  -4  12 -17      149.05       96.50     87.75 o
  -3  12 -17      576.76      648.39     87.10 o
  -2  12 -17      467.85      418.61     49.19 o
  -1  12 -17     1346.29     1178.56     50.63 o
   0  12 -17     1525.80     1512.31     52.67 o
   1  12 -17      346.33      355.23     34.28 o
   2  12 -17      239.83      285.93     33.21 o
   3  12 -17     3529.64     3312.76     92.48 o
   4  12 -17      864.07      908.25     53.07 o
   5  12 -17      753.33      695.05     55.15 o
   6  12 -17        4.04      -43.95     51.02 o
   7  12 -17      305.25      332.35     75.39 o
  -6  13 -17       31.17       25.41     68.41 o
  -5  13 -17      270.48      296.58     95.58 o
  -4  13 -17      748.87      693.86     56.55 o
  -3  13 -17      253.75      270.20     70.90 o
  -2  13 -17     1018.61     1019.30     90.71 o
  -1  13 -17     1924.60     1929.96     64.71 o
   0  13 -17     1819.26     1737.98     69.30 o
   1  13 -17      921.16      914.72     58.19 o
   2  13 -17      178.30      162.56     44.00 o
   3  13 -17      331.07      414.09     53.05 o
   4  13 -17     1889.94     1998.44     96.22 o
   5  13 -17      292.54      222.35     29.48 o
   6  13 -17      579.38      459.80     98.88 o
   7  13 -17      213.42      266.41     98.04 o
  -6  14 -17      661.78      715.38    125.91 o
  -5  14 -17       63.84       16.58     60.42 o
  -4  14 -17      382.66      429.22    145.18 o
  -3  14 -17      858.08      945.82     61.19 o
  -2  14 -17     1208.68     1333.65     81.73 o
  -1  14 -17     1769.90     1710.92    209.90 o
   0  14 -17     2000.77     1939.02    138.90 o
   1  14 -17      160.47      121.77     46.05 o
   2  14 -17      841.72      764.90     49.70 o
   3  14 -17      181.08      199.83     40.44 o
   4  14 -17       60.39       77.73     48.47 o
   5  14 -17     2650.22     2724.92    126.29 o
   6  14 -17      300.27      333.43     72.01 o
  -5  15 -17      740.25      831.69    122.53 o
  -4  15 -17      426.19      377.65     82.53 o
  -3  15 -17      234.54      362.83     85.26 o
  -2  15 -17      653.28      683.31     58.22 o
  -1  15 -17     1343.40     1447.40     79.32 o
   0  15 -17      823.81      835.20     63.08 o
   1  15 -17     1056.49      854.64     67.77 o
   2  15 -17      546.73      495.16     49.27 o
   3  15 -17      250.68      231.63     55.59 o
   4  15 -17     2148.32     2234.22    113.70 o
   5  15 -17      344.26      428.17     77.54 o
   6  15 -17      904.71     1056.72    123.99 o
  -5  16 -17      105.79      134.97     80.61 o
  -4  16 -17      748.46      717.30    101.80 o
  -3  16 -17      109.02        2.02     50.76 o
  -2  16 -17      450.24      375.07     65.43 o
  -1  16 -17      551.83      530.87     57.55 o
   0  16 -17      846.43      847.99    139.08 o
   1  16 -17      799.49      809.82     96.85 o
   2  16 -17      409.61      397.26     43.92 o
   3  16 -17       24.61        3.37     62.20 o
   4  16 -17      137.14       94.73     36.84 o
   5  16 -17     1779.21     2037.35    154.70 o
  -4  17 -17       23.39       41.61    108.40 o
  -3  17 -17      417.34      508.24    110.17 o
  -2  17 -17      211.05      186.33    101.34 o
  -1  17 -17      600.20      598.38     99.42 o
   0  17 -17      459.15      553.74     55.47 o
   1  17 -17      852.49      955.45     81.20 o
   2  17 -17      596.78      642.52    105.64 o
   3  17 -17      328.15      441.99     78.69 o
   4  17 -17      743.50      538.49    103.26 o
  -3  18 -17       41.11       92.59    101.26 o
  -1  18 -17      292.23      473.00    105.95 o
   0  18 -17      627.99      712.31    117.62 o
   1  18 -17      813.83      919.60    111.02 o
   2  18 -17      513.67      582.94     86.06 o
   3  18 -17      104.80      -70.71     97.81 o
   0  19 -17      321.58      363.68    104.87 o
   0  -8 -16      376.18      330.90     70.09 o
   1  -8 -16      130.04      136.29     72.51 o
   2  -8 -16      318.59      389.24     64.87 o
   3  -8 -16     1292.69     1167.27     99.81 o
   4  -8 -16       29.06       21.34     50.44 o
  -1  -7 -16      250.78      211.51     38.62 o
   0  -7 -16      454.03      434.68     45.59 o
   1  -7 -16      936.07     1014.88    101.96 o
   2  -7 -16      825.51      779.66     61.45 o
   3  -7 -16      390.80      391.27     45.37 o
   4  -7 -16     2631.60     2399.36    113.82 o
   5  -7 -16      201.73      175.12     62.26 o
   6  -7 -16       34.71      -31.40     65.72 o
  -2  -6 -16      223.16      303.64     40.77 o
  -1  -6 -16      581.22      536.19     60.19 o
   0  -6 -16      475.86      453.82     35.89 o
   1  -6 -16      524.25      428.88     33.88 o
   2  -6 -16      563.05      610.88     53.65 o
   3  -6 -16     1903.22     1909.58     92.78 o
   4  -6 -16      341.81      375.48     52.08 o
   5  -6 -16     1278.15     1312.84     99.27 o
   6  -6 -16      688.07      744.35     60.23 o
   7  -6 -16      354.58      330.67     75.55 o
  -2  -5 -16      712.78      618.57     52.59 o
  -1  -5 -16     1011.11      987.04     56.31 o
   0  -5 -16     1306.70     1265.55     44.91 o
   1  -5 -16     1114.14     1063.05     53.40 o
   2  -5 -16      530.64      510.11     34.53 o
   3  -5 -16      927.31      955.55    104.30 o
   4  -5 -16     2982.06     3169.03    124.72 o
   5  -5 -16      211.50      220.96     48.22 o
   6  -5 -16      247.93      242.68     64.34 o
   7  -5 -16      241.76      280.92    103.11 o
   8  -5 -16      463.79      431.24    118.85 o
  -4  -4 -16      212.03      187.10     42.92 o
  -3  -4 -16      733.46      627.93     58.50 o
  -2  -4 -16      686.38      652.42     81.38 o
  -1  -4 -16     1425.00     1392.15     88.69 o
   0  -4 -16     1451.27     1469.75     70.42 o
   1  -4 -16     1129.02     1140.54     43.18 o
   2  -4 -16      809.42      745.61     36.36 o
   3  -4 -16     1438.02     1352.68     60.23 o
   4  -4 -16      333.43      266.73     42.21 o
   5  -4 -16     2613.00     2552.09    143.38 o
   6  -4 -16       71.43       87.75     82.84 o
   7  -4 -16       28.38       47.43     52.36 o
   8  -4 -16      416.39      361.99     89.52 o
  -5  -3 -16      395.03      320.92     52.67 o
  -4  -3 -16      130.92       52.67     39.00 o
  -3  -3 -16      440.47      335.48     31.33 o
  -2  -3 -16     1627.27     1595.44     86.49 o
  -1  -3 -16     1103.52     1118.00     33.38 o
   0  -3 -16     1840.16     1847.28     54.96 o
   1  -3 -16     1761.52     1704.72     53.45 o
   2  -3 -16      313.62      307.68     30.49 o
   3  -3 -16     1169.29     1137.10     53.88 o
   4  -3 -16      649.13      623.04     92.01 o
   5  -3 -16      358.79      308.03     47.68 o
   6  -3 -16     2172.88     1992.21    136.50 o
   7  -3 -16      295.89      407.53     69.94 o
   8  -3 -16      330.95      410.82    107.41 o
  -5  -2 -16      836.58      637.07     59.81 o
  -4  -2 -16     1979.49     1917.20     73.23 o
  -3  -2 -16      931.74      886.52     45.79 o
  -2  -2 -16      693.25      645.94     34.01 o
  -1  -2 -16     1178.29     1202.34     36.89 o
   0  -2 -16     2024.89     2095.45     68.08 o
   1  -2 -16     1044.18     1081.29     40.10 o
   2  -2 -16     1123.44     1145.01     41.36 o
   3  -2 -16      467.45      392.28     29.75 o
   4  -2 -16       89.83      116.30     30.15 o
   5  -2 -16     5323.57     5397.75    181.05 o
   6  -2 -16       64.03       16.58     60.42 o
   8  -2 -16      272.13      327.52     74.01 o
   9  -2 -16      506.86      421.34    116.47 o
  -6  -1 -16     1361.37     1345.85     98.65 o
  -5  -1 -16      507.62      346.79     61.11 o
  -4  -1 -16      244.11      321.37     34.87 o
  -3  -1 -16     1485.47     1497.42     54.57 o
  -2  -1 -16     2122.97     2045.30     88.88 o
  -1  -1 -16     1071.28     1057.24     39.00 o
   0  -1 -16      991.55      979.14     31.90 o
   1  -1 -16      453.29      447.36     27.96 o
   2  -1 -16      917.78     1021.39     40.42 o
   3  -1 -16     1101.77     1008.34     38.96 o
   4  -1 -16     1274.09     1188.41     52.80 o
   5  -1 -16      294.92      277.74     51.89 o
   6  -1 -16     7229.08     7375.50    234.73 o
   9  -1 -16        7.10        0.00     78.08 o
  -6   0 -16       84.48      170.36     62.42 o
  -5   0 -16      969.54      966.88    180.46 o
  -4   0 -16     2237.51     2314.73    104.22 o
  -3   0 -16     1026.02      923.72     50.02 o
  -2   0 -16      784.87      648.15     40.05 o
  -1   0 -16     1189.91     1058.81     35.69 o
   0   0 -16      492.80      487.86     21.30 o
   1   0 -16     2681.43     2698.88     58.53 o
   2   0 -16     1088.54     1085.93     41.81 o
   3   0 -16      451.66      404.32     27.13 o
   4   0 -16      338.41      376.91     40.00 o
   5   0 -16     2145.18     2021.09     72.71 o
   6   0 -16      275.96      225.76     42.27 o
   7   0 -16     3829.03     3976.36    217.50 o
  -5   1 -16      939.30      851.10     53.98 o
  -4   1 -16      633.66      619.57     56.16 o
  -3   1 -16      884.05      925.05     48.19 o
  -2   1 -16      475.63      556.10     36.02 o
  -1   1 -16      580.59      544.73     29.82 o
   0   1 -16      829.56      814.01     27.61 o
   1   1 -16      883.45      856.83     30.14 o
   2   1 -16     2469.55     2569.23     65.70 o
   3   1 -16      225.14      152.79     22.28 o
   4   1 -16       56.07       45.97     27.64 o
   5   1 -16      803.80      694.24     44.10 o
   6   1 -16     2247.04     2208.87    110.67 o
   7   1 -16        0.94      120.77     82.15 o
   8   1 -16     1665.28     1566.42    115.93 o
  -6   2 -16       44.14       34.16     55.66 o
  -5   2 -16      949.16      946.14     54.62 o
  -4   2 -16      392.50      331.31     41.61 o
  -3   2 -16      301.67      305.14     32.59 o
  -2   2 -16     1295.39     1331.60     58.47 o
  -1   2 -16      806.50      816.46     33.65 o
   0   2 -16      751.14      745.28     28.15 o
   1   2 -16     1432.38     1374.24     36.14 o
   2   2 -16     1794.31     1687.90     39.62 o
   3   2 -16     4526.93     4546.43     97.97 o
   4   2 -16     1174.28     1119.75     39.70 o
   5   2 -16        0.78       -7.41     26.30 o
   6   2 -16       55.78       16.73     39.27 o
   7   2 -16     3618.12     3588.03    196.31 o
   8   2 -16       33.10       21.80     67.48 o
   9   2 -16      620.10      507.32     88.37 o
  -6   3 -16      282.46      270.01     58.73 o
  -5   3 -16       19.64       50.56     69.79 o
  -4   3 -16     1697.31     1593.96     73.79 o
  -3   3 -16     1445.50     1295.62     59.61 o
  -2   3 -16     1482.33     1486.53     49.53 o
  -1   3 -16     1668.82     1604.37     49.42 o
   0   3 -16     1072.77     1008.29     39.29 o
   1   3 -16     1219.56     1240.69     36.99 o
   2   3 -16     2944.55     2990.89     67.55 o
   3   3 -16     1484.75     1544.55     43.88 o
   4   3 -16      500.30      545.50     27.85 o
   5   3 -16       98.65      112.12     34.66 o
   6   3 -16      465.44      435.12     44.27 o
   7   3 -16       58.94      155.77     86.37 o
   8   3 -16     3722.96     3540.28    210.59 o
   9   3 -16       41.84       51.67     75.55 o
  -7   4 -16       18.01       19.50     48.83 o
  -5   4 -16     1328.25     1289.05    186.29 o
  -4   4 -16      265.19      355.85     54.36 o
  -3   4 -16      944.35     1084.56     50.45 o
  -2   4 -16     2537.28     2661.75     74.44 o
  -1   4 -16     1702.56     1576.59     53.63 o
   0   4 -16      720.49      751.10     29.91 o
   1   4 -16      866.75      869.58     33.01 o
   2   4 -16     1450.41     1502.22     42.55 o
   3   4 -16     2080.84     2160.49     55.54 o
   4   4 -16       60.18       91.60     17.31 o
   5   4 -16      242.10      234.50     37.91 o
   6   4 -16      257.22      278.69     40.94 o
   7   4 -16     1134.70     1114.60    112.24 o
   8   4 -16       93.82      200.92     90.52 o
   9   4 -16     2272.06     2051.17    153.32 o
  -7   5 -16      261.24      323.68     76.31 o
  -6   5 -16      208.97      184.33     47.06 o
  -5   5 -16      845.90      816.49     67.71 o
  -4   5 -16     1274.75     1345.46     98.73 o
  -3   5 -16      697.31      570.94     78.04 o
  -2   5 -16      913.75      975.80     47.88 o
  -1   5 -16     1616.64     1715.30     56.40 o
   0   5 -16      729.20      758.89     52.09 o
   1   5 -16      800.52      738.17     31.88 o
   2   5 -16     2511.64     2498.65     61.49 o
   3   5 -16      523.02      472.16     24.04 o
   4   5 -16     2801.52     3019.50     67.22 o
   5   5 -16       44.83       30.62     31.19 o
   6   5 -16      171.21      165.74     36.94 o
   7   5 -16      190.99      233.25     59.36 o
   8   5 -16     3353.55     3370.38    194.16 o
   9   5 -16      288.41      235.08     85.68 o
  -7   6 -16      847.55      807.74     79.31 o
  -6   6 -16      597.82      532.58     73.55 o
  -5   6 -16      463.12      423.87     55.89 o
  -4   6 -16      658.79      525.37     57.12 o
  -3   6 -16     1010.97      990.41     57.29 o
  -2   6 -16      708.89      719.07     54.24 o
  -1   6 -16     1827.46     1880.38     52.94 o
   0   6 -16     1472.81     1525.09     45.31 o
   1   6 -16     1239.89     1220.35     39.60 o
   2   6 -16      495.91      509.98     26.38 o
   3   6 -16     1528.68     1516.06     47.17 o
   4   6 -16      146.21      132.56     19.51 o
   5   6 -16     3888.46     3911.88    121.49 o
   6   6 -16      189.96      173.51     42.33 o
   7   6 -16      111.69      105.41     69.44 o
   8   6 -16      299.30      253.05     64.72 o
   9   6 -16     2441.36     2661.75    183.49 o
  -8   7 -16      743.56      780.18     86.98 o
  -7   7 -16      299.90      268.48     85.22 o
  -6   7 -16      415.52      245.22     72.55 o
  -5   7 -16      750.56      761.98     69.63 o
  -4   7 -16      919.94      835.33     59.59 o
  -3   7 -16      442.08      473.24     32.59 o
  -2   7 -16      804.00      879.88     46.32 o
  -1   7 -16      909.37      922.69     33.90 o
   0   7 -16     1620.60     1611.81     47.44 o
   1   7 -16     1390.02     1337.49     42.17 o
   2   7 -16      593.80      548.26     28.27 o
   3   7 -16      730.57      745.26     36.96 o
   4   7 -16     6503.84     6799.12    135.66 o
   5   7 -16      826.23      850.56     48.96 o
   6   7 -16     2345.95     2164.45     94.36 o
   7   7 -16      280.47      271.54     45.30 o
   8   7 -16     1790.80     1681.20    121.61 o
   9   7 -16      141.80      339.11    104.72 o
  -8   8 -16       34.14       -1.92     90.98 o
  -7   8 -16      901.82     1196.68    115.62 o
  -6   8 -16      787.01      842.29     92.21 o
  -5   8 -16       87.37      177.35     46.06 o
  -4   8 -16     1982.71     2002.89    127.18 o
  -3   8 -16     1419.46     1390.54     54.85 o
  -2   8 -16      219.94      232.47     40.19 o
  -1   8 -16     1291.89     1285.33     43.23 o
   0   8 -16     1159.10     1187.99     41.03 o
   1   8 -16     3473.00     3369.59     78.50 o
   2   8 -16      258.24      286.75     53.71 o
   3   8 -16     1041.48     1068.30     40.69 o
   4   8 -16      838.90      836.61     55.10 o
   5   8 -16     4379.63     4563.03    127.06 o
   6   8 -16       76.61       78.45    107.14 o
   7   8 -16      141.21      154.54     46.25 o
   8   8 -16        5.81       -8.98     59.81 o
   9   8 -16     1351.94     1251.88    136.66 o
  -8   9 -16      344.50      249.67    100.80 o
  -7   9 -16       75.67       66.64     88.21 o
  -6   9 -16      723.80      779.18     95.05 o
  -5   9 -16      630.73      747.09     88.14 o
  -4   9 -16      358.82      288.44     50.82 o
  -3   9 -16      428.12      376.60     31.03 o
  -2   9 -16     1590.20     1515.93     46.78 o
  -1   9 -16      556.04      535.36     30.35 o
   0   9 -16     1317.40     1332.91     44.07 o
   1   9 -16     1183.87     1141.13     40.36 o
   2   9 -16     2432.65     2552.30     68.64 o
   3   9 -16      678.05      753.94     33.88 o
   4   9 -16     3137.51     3191.53     95.15 o
   5   9 -16      404.11      379.84     38.41 o
   6   9 -16     2256.38     2249.15    104.64 o
   7   9 -16       58.34      129.13    131.55 o
   8   9 -16       60.54      -45.83     91.67 o
   9   9 -16      131.34      110.71     75.78 o
  -7  10 -16      664.07      611.35    102.88 o
  -6  10 -16      576.55      494.58     92.05 o
  -5  10 -16      325.05      256.27     74.32 o
  -4  10 -16     1957.96     1927.98     89.74 o
  -3  10 -16      995.93      945.44     67.02 o
  -2  10 -16      773.07      761.30     35.11 o
  -1  10 -16     1851.25     1832.12     57.03 o
   0  10 -16      781.91      784.04     34.23 o
   1  10 -16     5182.02     5271.21    117.40 o
   2  10 -16     1408.97     1375.27     46.59 o
   3  10 -16       59.55       72.68     24.29 o
   4  10 -16      837.80      774.40     37.28 o
   5  10 -16     3091.14     3097.80     97.22 o
   6  10 -16      154.07       81.76     40.60 o
   7  10 -16     1434.47     1563.01     80.43 o
   8  10 -16       25.53       13.97     60.73 o
   9  10 -16      294.40      306.94     80.77 o
  -7  11 -16      184.22       16.66     94.97 o
  -6  11 -16      674.32      842.52     86.14 o
  -5  11 -16      619.08      661.56     74.24 o
  -4  11 -16      344.45      359.54     54.66 o
  -3  11 -16     1543.28     1495.99     82.70 o
  -2  11 -16      850.42      882.14     44.08 o
  -1  11 -16      413.59      404.68     39.59 o
   0  11 -16     1643.69     1688.95     53.46 o
   1  11 -16     2164.69     2209.84     66.20 o
   2  11 -16     2629.75     2761.22     72.71 o
   3  11 -16      926.93      931.53     41.91 o
   4  11 -16      169.20      189.22     34.32 o
   5  11 -16      244.83      227.97     38.74 o
   6  11 -16     2407.44     2302.57    145.95 o
   7  11 -16       21.37      -20.01     49.06 o
   8  11 -16      838.42      866.70    114.47 o
  -7  12 -16      124.67      147.71     77.31 o
  -6  12 -16       15.71      -57.66     57.66 o
  -5  12 -16     1306.49     1287.27    111.25 o
  -4  12 -16     1151.25     1175.87    110.09 o
  -3  12 -16      737.14      686.84     44.18 o
  -2  12 -16     1347.83     1382.82     88.43 o
  -1  12 -16      781.17      862.09     43.32 o
   0  12 -16     1053.15     1007.44     63.41 o
   1  12 -16     1409.03     1315.70     53.56 o
   2  12 -16     1323.58     1257.22     45.97 o
   3  12 -16     1219.77     1181.08     45.38 o
   4  12 -16      188.08      136.07     32.68 o
   5  12 -16      949.87      836.80     34.53 o
   6  12 -16      453.42      407.98     63.57 o
   7  12 -16     2972.13     3069.89    210.51 o
   8  12 -16       21.15      -63.57     63.57 o
  -7  13 -16      423.95      339.19     83.07 o
  -6  13 -16      408.74      573.12    107.41 o
  -5  13 -16      186.85      186.18     62.34 o
  -3  13 -16     2348.14     2411.30    289.32 o
  -2  13 -16     1086.00     1063.23     45.57 o
  -1  13 -16      339.94      376.15     31.11 o
   0  13 -16      865.24      816.59     41.42 o
   1  13 -16     1114.19     1113.89     84.64 o
   2  13 -16     1269.88     1161.78     49.26 o
   3  13 -16      542.53      483.80     37.96 o
   4  13 -16       47.25      123.12     45.60 o
   5  13 -16      194.68      158.31     21.07 o
   6  13 -16     2358.27     2377.69    106.54 o
   7  13 -16       63.69       54.51     90.21 o
  -6  14 -16      496.23      371.51     87.75 o
  -5  14 -16      468.00      546.94     96.35 o
  -4  14 -16      390.27      403.32     48.45 o
  -3  14 -16      616.61      621.96     62.38 o
  -2  14 -16     2732.56     2832.71    112.13 o
  -1  14 -16      371.79      387.59     41.59 o
   0  14 -16     1209.88     1149.81     48.46 o
   1  14 -16      537.33      464.82     37.16 o
   2  14 -16      236.74      223.66     30.67 o
   3  14 -16     2071.96     2106.32     76.70 o
   4  14 -16       67.44       66.17     40.09 o
   5  14 -16      150.02      107.51     44.12 o
   6  14 -16        6.85       52.36     58.27 o
   7  14 -16     2390.63     2612.70    172.05 o
  -5  15 -16      114.60      139.96     76.77 o
  -4  15 -16      418.68      398.49     63.83 o
  -3  15 -16     2271.64     2301.12    129.98 o
  -2  15 -16      104.04      134.76     43.94 o
  -1  15 -16      752.42      717.99     48.15 o
   0  15 -16      259.86      261.70     41.76 o
   1  15 -16      493.65      508.28     56.92 o
   2  15 -16     1160.38     1363.76     94.19 o
   3  15 -16      311.85      302.22     37.69 o
   4  15 -16     1302.20     1349.65     94.09 o
   5  15 -16      195.79       73.21     45.34 o
   6  15 -16      235.56      265.79     94.51 o
  -5  16 -16      169.47      302.72    103.80 o
  -3  16 -16      360.41      370.63    113.74 o
  -2  16 -16     1173.32     1301.66     71.50 o
  -1  16 -16      616.11      547.54     53.95 o
   0  16 -16      283.11      335.38     42.08 o
   1  16 -16      336.47      247.11     72.66 o
   2  16 -16      569.74      563.80     49.09 o
   3  16 -16     2184.07     2237.42     87.47 o
   4  16 -16      391.77      387.90     37.70 o
   5  16 -16      198.80      292.74     89.13 o
   6  16 -16       34.08      205.06     88.29 o
  -4  17 -16      575.44      584.94     90.90 o
  -3  17 -16      213.36      230.71     67.56 o
  -2  17 -16      211.30      170.38     43.38 o
  -1  17 -16     1270.25     1353.01     77.93 o
   0  17 -16      385.22      414.06     80.82 o
   1  17 -16      374.93      445.61     68.43 o
   2  17 -16      320.13      287.87     43.60 o
   3  17 -16      330.05      305.87     71.86 o
   4  17 -16     1288.21     1308.72    117.31 o
   5  17 -16      241.12      306.41     73.17 o
  -4  18 -16      153.07       83.99     74.32 o
  -3  18 -16      272.91      191.78     81.92 o
  -2  18 -16      465.30      518.92     86.68 o
  -1  18 -16      760.77      786.32     90.44 o
   0  18 -16      666.77      530.59     83.76 o
   1  18 -16       41.56       97.35     66.49 o
   2  18 -16       64.21       45.37     84.99 o
   3  18 -16      660.09      624.40    102.65 o
   4  18 -16      145.64      212.51     74.70 o
  -2  19 -16      145.62      136.50     77.85 o
  -1  19 -16      518.38      501.56     83.61 o
   0  19 -16      358.54      177.81     74.01 o
   1  19 -16      486.36      716.76    112.55 o
   2  19 -16        3.55       -4.84     93.43 o
   0  -9 -15      745.44      672.99     54.05 o
   1  -9 -15      462.86      483.29     83.45 o
   2  -9 -15      622.32      563.60     80.38 o
   3  -9 -15      640.30      534.73     80.38 o
  -1  -8 -15      603.39      551.62     47.98 o
   0  -8 -15      820.99      792.87     48.80 o
   1  -8 -15     1395.57     1343.04    126.10 o
   2  -8 -15      351.11      315.81     32.17 o
   3  -8 -15      326.17      345.95     48.64 o
   4  -8 -15      795.27      761.98     68.94 o
   5  -8 -15     1456.33     1446.67     79.19 o
   6  -8 -15      116.18      150.78     91.05 o
  -2  -7 -15      265.02      212.66     29.87 o
  -1  -7 -15      351.60      243.53     35.78 o
   0  -7 -15     1261.34     1185.73     48.40 o
   1  -7 -15     1012.54      994.57     42.66 o
   2  -7 -15     1744.40     1800.46     78.41 o
   3  -7 -15      917.89      979.30     83.49 o
   4  -7 -15      272.75      283.53     67.94 o
   5  -7 -15      329.20      316.06     55.87 o
   6  -7 -15     1481.99     1531.80    128.83 o
   7  -7 -15       14.62      138.12     96.04 o
  -3  -6 -15       69.81       64.80     38.31 o
  -2  -6 -15      241.02      206.51     35.47 o
  -1  -6 -15      365.21      306.41     57.77 o
   0  -6 -15      765.96      796.54     35.62 o
   1  -6 -15     1206.76     1236.10     45.26 o
   2  -6 -15      715.47      651.71     41.81 o
   3  -6 -15      902.96      911.36     46.83 o
   4  -6 -15      799.23      828.47     80.61 o
   5  -6 -15      567.14      622.75     54.42 o
   6  -6 -15       25.96       42.64     56.03 o
   7  -6 -15     1583.13     1623.29     91.82 o
   8  -6 -15       14.26      -12.74     72.63 o
  -3  -5 -15      379.84      493.04     42.84 o
  -2  -5 -15      393.07      380.21     22.20 o
  -1  -5 -15      520.65      542.66     31.32 o
   0  -5 -15     1269.01     1255.28     43.51 o
   1  -5 -15      805.57      792.98     35.49 o
   2  -5 -15     3893.09     3989.28    108.20 o
   3  -5 -15     1098.94     1120.32     48.61 o
   4  -5 -15      451.74      438.22     70.02 o
   5  -5 -15       76.11       61.99     32.38 o
   6  -5 -15      446.54      399.94     50.08 o
   7  -5 -15       29.56      -11.25     40.09 o
   8  -5 -15     1461.02     1413.49    142.42 o
  -4  -4 -15      382.78      339.34     40.92 o
  -3  -4 -15      717.77      666.87     36.06 o
  -2  -4 -15     1241.92     1238.77     61.65 o
  -1  -4 -15     1021.44     1003.32     28.21 o
   0  -4 -15     1079.83     1076.88     46.32 o
   1  -4 -15     2498.33     2609.03     66.76 o
   2  -4 -15      995.50     1001.58     47.65 o
   3  -4 -15     1201.82     1152.74     51.34 o
   4  -4 -15      225.77      250.97     37.95 o
   5  -4 -15      931.79      935.18     84.68 o
   6  -4 -15      365.92      366.64     47.33 o
   7  -4 -15     2439.03     2384.81    106.37 o
   8  -4 -15      137.22      132.82    102.26 o
   9  -4 -15      728.07      866.62    145.56 o
  -5  -3 -15      366.12      373.35     47.91 o
  -4  -3 -15     2019.38     2015.60     70.37 o
  -3  -3 -15     1884.49     1810.32    123.34 o
  -2  -3 -15     1280.93     1229.16     57.09 o
  -1  -3 -15     1140.20     1116.57     33.79 o
   0  -3 -15      433.67      422.25     31.62 o
   1  -3 -15     1119.29     1117.94     40.60 o
   2  -3 -15     1877.20     1999.13     56.12 o
   3  -3 -15      210.92      293.22     68.74 o
   4  -3 -15     1136.71     1160.66     48.24 o
   5  -3 -15      658.70      571.28     63.26 o
   6  -3 -15      410.17      378.70    103.88 o
   7  -3 -15      106.91      116.86     50.26 o
   8  -3 -15     2454.05     2452.70    157.62 o
   9  -3 -15        7.74      -44.30     82.76 o
  -7  -2 -15      394.28      334.20     88.14 o
  -6  -2 -15      581.68      451.89     56.12 o
  -5  -2 -15      296.84      315.54     45.22 o
  -4  -2 -15      470.95      405.98     33.60 o
  -3  -2 -15     2003.81     1957.23     74.85 o
  -2  -2 -15     2245.00     2339.80     68.77 o
  -1  -2 -15      740.67      729.71     26.03 o
   0  -2 -15      176.70      148.06     23.18 o
   1  -2 -15      405.34      367.27     25.86 o
   2  -2 -15      282.08      245.62     25.87 o
   3  -2 -15     3086.91     3093.78     73.55 o
   4  -2 -15      251.93      262.92     33.81 o
   5  -2 -15     1859.21     1780.66    113.33 o
   6  -2 -15      156.08      163.61     73.09 o
   7  -2 -15      387.08      336.22     52.15 o
   8  -2 -15       13.40      -90.75     90.75 o
   9  -2 -15     1180.73     1153.45    140.11 o
  -6  -1 -15       76.12       94.05     53.43 o
  -5  -1 -15      116.57       65.71     31.90 o
  -4  -1 -15     1205.91     1200.21     50.36 o
  -3  -1 -15     1262.37     1173.27     48.95 o
  -2  -1 -15      577.79      528.54     31.07 o
  -1  -1 -15      816.48      812.15     29.44 o
   0  -1 -15      149.13      180.14     14.85 o
   1  -1 -15      163.77      154.53     19.56 o
   2  -1 -15      986.32     1020.59     53.33 o
   3  -1 -15      304.40      285.50     36.82 o
   4  -1 -15     2069.06     2119.02     91.53 o
   5  -1 -15      558.18      529.91     39.08 o
   6  -1 -15     1711.75     1531.64    113.93 o
   7  -1 -15       16.62       18.87     63.38 o
   8  -1 -15      811.61     1045.20    113.63 o
   9  -1 -15       44.31       -2.99     74.09 o
  -6   0 -15      730.26      792.61     72.40 o
  -5   0 -15      300.53      122.84     53.51 o
  -4   0 -15      303.63      268.03     39.50 o
  -3   0 -15      608.04      780.79     64.18 o
  -2   0 -15      661.44      658.23     40.70 o
  -1   0 -15      383.93      337.65     25.53 o
   0   0 -15      670.34      633.41     24.77 o
   1   0 -15     1078.62     1043.87     29.51 o
   2   0 -15      468.85      508.51     27.39 o
   3   0 -15     4623.37     4706.21    100.32 o
   4   0 -15     1358.65     1271.86     52.85 o
   5   0 -15     2655.03     2715.67     81.42 o
   6   0 -15      522.39      504.87     64.71 o
   7   0 -15      459.21      360.15     70.09 o
   8   0 -15      417.04      394.77     76.16 o
   9   0 -15     1238.19      991.69    128.67 o
  10   0 -15       84.32       85.14    110.86 o
  -8   1 -15      901.69      857.80    128.52 o
  -6   1 -15      763.40      563.99     47.67 o
  -5   1 -15     1001.39      833.81     48.63 o
  -4   1 -15      389.82      321.14     30.61 o
  -3   1 -15      260.43      334.31     31.13 o
  -2   1 -15     1635.93     1628.68     62.37 o
  -1   1 -15      788.86      933.99     32.87 o
   0   1 -15     2220.28     2343.19     58.17 o
   1   1 -15     2307.14     2270.94     47.63 o
   2   1 -15      920.39      899.71     32.89 o
   3   1 -15     1587.33     1424.15     43.29 o
   4   1 -15     3235.48     3104.43     88.15 o
   5   1 -15      136.35       58.81     28.85 o
   6   1 -15     1399.26     1531.63     64.35 o
   7   1 -15      164.95      186.79     63.26 o
  10   1 -15     1476.33     1522.74    140.80 o
  -8   2 -15       25.33       -2.92     69.25 o
  -6   2 -15      565.89      512.57     77.54 o
  -5   2 -15      129.23      115.53     37.27 o
  -4   2 -15      770.40      746.41     52.17 o
  -3   2 -15      909.11      889.61     42.54 o
  -2   2 -15      914.20      798.68     58.43 o
  -1   2 -15     1693.09     1641.47     49.62 o
   0   2 -15     2551.36     2579.83     59.07 o
   1   2 -15     3826.16     3823.51     81.27 o
   2   2 -15     1189.58     1238.42     55.55 o
   3   2 -15      192.58      198.56     19.82 o
   4   2 -15      943.78      931.02     34.23 o
   5   2 -15     3342.67     3353.92     94.42 o
   6   2 -15       11.30      -39.86     39.86 o
   7   2 -15     1033.49     1061.52     84.14 o
   8   2 -15       36.04      127.98     61.50 o
  -7   3 -15       25.61        7.83     38.00 o
  -6   3 -15     1163.44     1245.29     65.36 o
  -5   3 -15      564.48      545.79     37.89 o
  -4   3 -15       93.45       76.81     36.60 o
  -3   3 -15     1191.21     1227.14     53.20 o
  -2   3 -15     1358.38     1475.17     60.45 o
  -1   3 -15     1123.51     1103.60     38.56 o
   0   3 -15     1172.16     1198.19     34.66 o
   1   3 -15     1032.11      999.00     32.67 o
   2   3 -15      198.57      236.30     21.56 o
   3   3 -15      276.57      328.24     22.48 o
   4   3 -15       81.67       47.78     21.59 o
   5   3 -15      487.56      397.98     33.47 o
   6   3 -15     2418.23     2358.74    126.75 o
   7   3 -15       59.79       85.10     56.12 o
   8   3 -15      398.87      408.28     93.36 o
   9   3 -15      148.92      174.97     75.55 o
  10   3 -15     1281.32     1140.40    117.31 o
  -7   4 -15      600.15      827.01     81.99 o
  -6   4 -15       22.92       25.49     54.82 o
  -5   4 -15     1186.21     1126.55     61.64 o
  -4   4 -15      141.25       74.86     38.40 o
  -3   4 -15      313.51      275.86     53.36 o
  -2   4 -15     1036.87     1054.15     47.02 o
  -1   4 -15     1308.37     1285.05     43.00 o
   0   4 -15      541.76      490.34     26.19 o
   1   4 -15     3037.49     3051.77     67.76 o
   2   4 -15     2182.19     2117.83     51.15 o
   3   4 -15     4092.58     4110.95     85.85 o
   4   4 -15      427.62      370.89     29.60 o
   5   4 -15     1223.36     1299.61     52.55 o
   6   4 -15      102.98       76.18     36.30 o
   7   4 -15     5256.62     5278.41    142.80 o
   8   4 -15       59.45      -37.77     79.54 o
   9   4 -15       64.31        9.98     68.64 o
  10   4 -15      407.27      448.97     87.60 o
  -7   5 -15      221.44      290.44     72.32 o
  -6   5 -15     1017.52     1009.50     82.30 o
  -5   5 -15      133.93      179.68     36.87 o
  -4   5 -15      922.83      923.05     64.64 o
  -3   5 -15     1103.12     1028.11     90.52 o
  -2   5 -15      598.79      645.77     35.56 o
  -1   5 -15      276.09      229.26     43.30 o
   0   5 -15     1880.79     1950.34     49.83 o
   1   5 -15     3716.09     3758.65     80.27 o
   2   5 -15     7348.75     7712.53    147.78 o
   3   5 -15     1578.90     1620.57     45.74 o
   4   5 -15      243.65      240.54     17.65 o
   5   5 -15      372.52      408.02     42.32 o
   6   5 -15     5067.94     5055.17    134.62 o
   7   5 -15       78.62       41.53     64.03 o
   8   5 -15     2821.29     2572.26    108.23 o
   9   5 -15      120.05      160.38    100.57 o
  10   5 -15      783.72      759.29     98.65 o
  -8   6 -15      724.18      489.05     92.74 o
  -7   6 -15      505.57      561.83     86.14 o
  -6   6 -15      144.18      209.82     49.98 o
  -5   6 -15     1998.80     2077.61     84.30 o
  -4   6 -15      780.25      860.15    113.28 o
  -3   6 -15      743.76      682.01     40.11 o
  -2   6 -15     2956.26     3045.96     81.12 o
  -1   6 -15     2328.85     2397.93     60.87 o
   0   6 -15     1384.95     1459.67     43.51 o
   1   6 -15     1266.39     1287.47     39.93 o
   2   6 -15     1946.78     1949.97     52.13 o
   3   6 -15     2986.62     2949.37     68.67 o
   4   6 -15      920.22      912.71     31.92 o
   5   6 -15      776.94      793.37     46.27 o
   6   6 -15      111.64      105.17     29.90 o
   7   6 -15     5335.43     5145.84    172.72 o
   8   6 -15      126.30      108.21     51.34 o
   9   6 -15       96.33      -19.96     95.74 o
  10   6 -15        0.44       39.92     76.77 o
  -7   7 -15     1037.24      978.33     81.30 o
  -6   7 -15      747.38      647.97     65.72 o
  -5   7 -15      310.40      306.44     62.03 o
  -4   7 -15     2356.83     2546.43    164.10 o
  -3   7 -15     2835.19     2879.67     95.04 o
  -2   7 -15       68.68       97.15     42.57 o
  -1   7 -15     2338.03     2259.46     59.40 o
   0   7 -15      912.56      888.36     33.83 o
   1   7 -15     1335.28     1401.92     44.77 o
   2   7 -15     4063.00     4129.72     88.54 o
   3   7 -15     2378.27     2421.17     57.50 o
   4   7 -15     2014.48     2114.30     54.84 o
   5   7 -15      498.06      404.66     39.41 o
   6   7 -15     2925.25     2866.60     89.39 o
   7   7 -15       20.01      105.00     41.89 o
   8   7 -15     2405.06     2338.01    133.43 o
   9   7 -15       17.77      -42.92     92.74 o
  10   7 -15       78.89       42.92    104.72 o
  -8   8 -15      632.32      449.90     75.32 o
  -7   8 -15       45.82       -6.83     51.90 o
  -6   8 -15      606.90      544.87     61.73 o
  -5   8 -15      852.97     1006.89     85.22 o
  -4   8 -15     1020.09      953.04     75.47 o
  -3   8 -15      537.80      525.30     32.78 o
  -2   8 -15     1435.23     1460.73     80.59 o
  -1   8 -15      283.34      292.76     24.57 o
   0   8 -15      741.63      757.14     32.64 o
   1   8 -15      584.33      509.03     31.61 o
   2   8 -15     1945.71     1965.24     52.68 o
   3   8 -15     4890.92     4994.18    107.30 o
   4   8 -15      811.09      774.50     41.49 o
   5   8 -15       50.50       34.17     34.08 o
   6   8 -15      101.93       66.88     43.70 o
   7   8 -15     2551.35     2353.79    143.57 o
   8   8 -15        6.97      109.45     51.80 o
   9   8 -15     1617.66     1516.21    126.68 o
  -8   9 -15      667.67      612.43     80.23 o
  -7   9 -15     1136.74     1051.80     98.96 o
  -6   9 -15      152.48      118.54     53.90 o
  -5   9 -15      594.42      487.28     57.73 o
  -4   9 -15     1341.50     1449.47     72.56 o
  -3   9 -15      731.48      657.57     43.57 o
  -2   9 -15     1193.74     1114.19     49.18 o
  -1   9 -15     2371.59     2417.38     72.87 o
   0   9 -15      944.53      943.16     57.07 o
   1   9 -15      280.04      252.25     26.47 o
   2   9 -15     2439.89     2310.15     60.76 o
   3   9 -15     2504.78     2470.51     64.73 o
   4   9 -15     5678.28     5891.67    125.04 o
   5   9 -15     1244.34     1206.07     55.73 o
   6   9 -15        7.61      -21.82     46.80 o
   7   9 -15       28.36       23.42    108.21 o
   8   9 -15     3031.65     3134.31    131.12 o
   9   9 -15       38.96      122.68     95.74 o
  -8  10 -15       31.73      118.39     94.89 o
  -7  10 -15      205.40      157.62     61.65 o
  -6  10 -15     1522.95     1587.30    106.72 o
  -5  10 -15      468.11      520.99     61.57 o
  -4  10 -15      284.13      269.06     32.84 o
  -3  10 -15     1143.87     1190.85     49.63 o
  -2  10 -15     2312.75     2272.82     61.60 o
  -1  10 -15     1481.82     1445.77     46.68 o
   0  10 -15      908.77      898.74     36.04 o
   1  10 -15     1488.56     1483.86     46.05 o
   2  10 -15     1739.36     1723.01     54.21 o
   3  10 -15     5672.93     5724.56    122.24 o
   4  10 -15      927.02      954.07     38.90 o
   5  10 -15      815.30      794.33     52.97 o
   6  10 -15      154.79      209.84     47.50 o
   7  10 -15      435.31      397.35     57.14 o
   8  10 -15       74.07       57.85     68.71 o
   9  10 -15     1967.85     1748.37    138.58 o
  -8  11 -15      443.68      458.72    106.64 o
  -7  11 -15      508.74      559.61     78.23 o
  -6  11 -15       26.05      -44.99     54.74 o
  -5  11 -15      492.04      562.37     84.91 o
  -4  11 -15      457.43      444.28     52.04 o
  -3  11 -15      386.51      309.35     40.53 o
  -2  11 -15     1068.93     1084.34     74.34 o
  -1  11 -15     4669.01     4792.96    108.48 o
   0  11 -15      798.35      837.74     36.14 o
   1  11 -15     1886.00     1987.64     56.75 o
   2  11 -15      777.88      730.69     35.55 o
   3  11 -15     1660.57     1654.89     62.30 o
   4  11 -15     4271.41     4364.26    145.91 o
   5  11 -15      422.21      355.72     17.78 o
   6  11 -15      486.85      556.55     67.41 o
   7  11 -15       53.10       60.18     47.12 o
   8  11 -15     1395.80     1345.85    122.45 o
   9  11 -15       22.35      132.44     96.58 o
  -7  12 -15      760.02      826.01     99.73 o
  -6  12 -15     1227.42     1309.61    124.99 o
  -5  12 -15       72.60       55.58     53.67 o
  -4  12 -15     1932.88     1854.27    239.57 o
  -3  12 -15     1449.56     1582.81     55.19 o
  -2  12 -15     1566.54     1474.54     70.64 o
  -1  12 -15     1105.69     1095.35     43.24 o
   0  12 -15     2212.96     2253.40     62.24 o
   1  12 -15      475.84      470.63     32.28 o
   2  12 -15     1759.44     1712.65     54.45 o
   3  12 -15      315.96      290.92     30.00 o
   4  12 -15      389.18      362.76     30.86 o
   5  12 -15     1437.30     1372.21     42.48 o
   6  12 -15      290.47      362.54     72.47 o
   7  12 -15       25.11       62.10     53.08 o
   8  12 -15       78.59       61.65     88.44 o
  -7  13 -15       17.06     -102.49    102.49 o
  -6  13 -15      609.95      521.83     80.00 o
  -5  13 -15     1188.66     1233.68    108.10 o
  -4  13 -15      678.35      656.03     75.78 o
  -3  13 -15      640.37      684.35     37.71 o
  -2  13 -15      248.04      290.63     28.60 o
  -1  13 -15     1536.64     1617.94     52.52 o
   0  13 -15     1220.12     1177.73     47.98 o
   1  13 -15      734.44      645.38     35.27 o
   2  13 -15      417.65      412.95     35.77 o
   3  13 -15       12.79       39.73     58.69 o
   4  13 -15     1649.67     1590.41     59.23 o
   5  13 -15      207.79      257.74     30.58 o
   6  13 -15     1714.91     1868.16     93.00 o
   7  13 -15       31.83       85.30     57.50 o
   8  13 -15      225.78      179.57     91.28 o
  -7  14 -15      517.01      566.67     92.67 o
  -6  14 -15      277.93      309.71    107.10 o
  -5  14 -15      198.67      232.39     67.10 o
  -4  14 -15     1011.19      974.48     64.36 o
  -3  14 -15      616.56      568.91     53.01 o
  -2  14 -15      453.21      446.16     44.02 o
  -1  14 -15      328.51      300.88     28.43 o
   0  14 -15      662.20      701.69     37.70 o
   1  14 -15      900.29      882.35     41.22 o
   2  14 -15      147.04      183.86     29.43 o
   3  14 -15      110.96       56.67     56.71 o
   4  14 -15      377.06      358.18     65.59 o
   5  14 -15     3297.61     3347.15     96.51 o
   6  14 -15      293.97      276.91     62.61 o
   7  14 -15      225.47      253.20     67.25 o
  -6  15 -15      577.21      482.37     88.52 o
  -5  15 -15     1020.30     1088.00     75.48 o
  -4  15 -15      110.25       81.43     75.35 o
  -3  15 -15      659.24      700.87     85.91 o
  -2  15 -15      642.50      780.95     52.56 o
  -1  15 -15      389.08      369.32     39.30 o
   0  15 -15      874.04      846.96     71.39 o
   1  15 -15      795.55      763.19     51.64 o
   2  15 -15      917.60      881.32     87.21 o
   3  15 -15      269.75      327.25     39.61 o
   4  15 -15      480.01      463.08     46.63 o
   5  15 -15       59.58       21.46     25.75 o
   6  15 -15     1606.72     1484.73    137.89 o
   7  15 -15      119.44      229.71     93.66 o
  -6  16 -15      136.01      101.96     81.53 o
  -5  16 -15      465.34      472.93     84.30 o
  -4  16 -15      557.18      646.32     58.70 o
  -3  16 -15      270.15      190.35     83.18 o
  -2  16 -15      760.43      863.55     65.79 o
  -1  16 -15      416.86      465.23     44.07 o
   0  16 -15      387.85      455.77     57.83 o
   1  16 -15     1214.78     1197.69     54.73 o
   2  16 -15      608.28      624.92     69.16 o
   3  16 -15      921.11      979.86     56.95 o
   4  16 -15       67.54       37.70     33.68 o
   5  16 -15      630.36      649.96     51.86 o
   6  16 -15       36.52       39.23     88.29 o
  -5  17 -15      160.04       83.22     77.39 o
  -4  17 -15       76.49      220.19     94.66 o
  -3  17 -15      509.81      478.48     61.50 o
  -2  17 -15      376.68      430.38     59.28 o
  -1  17 -15      191.52      261.23     58.71 o
   0  17 -15       98.24      126.69     40.44 o
   1  17 -15      669.67      632.18     49.17 o
   2  17 -15     1447.19     1462.76     70.48 o
   3  17 -15      443.77      534.38     55.86 o
   4  17 -15       46.97       60.63     80.77 o
   5  17 -15       37.06       94.59     83.91 o
  -4  18 -15      217.23      176.43    108.02 o
  -3  18 -15      414.97      260.88    104.95 o
  -2  18 -15      584.98      609.26     66.48 o
  -1  18 -15      422.63      486.46    109.33 o
   0  18 -15      123.03       95.27     41.14 o
   1  18 -15      603.58      652.17     56.87 o
   2  18 -15      448.08      562.52     77.23 o
   3  18 -15      863.31     1031.00     95.81 o
   4  18 -15      145.77      148.73    110.32 o
  -3  19 -15      364.32      474.85     83.61 o
  -2  19 -15      222.92      125.76    103.72 o
  -1  19 -15      324.79      333.97     96.97 o
   0  19 -15       85.38      246.75     94.05 o
   1  19 -15      129.72       -7.68     56.66 o
   2  19 -15      568.54      587.09     99.12 o
   3  19 -15      247.72      166.90     46.50 o
   0 -10 -14      486.77      382.04     83.65 o
   1 -10 -14      367.23      310.56     43.20 o
   0  -9 -14      400.29      323.98     33.36 o
   1  -9 -14      521.13      452.91     39.60 o
   2  -9 -14      248.56      199.51     30.76 o
   3  -9 -14      545.98      458.27     80.84 o
   4  -9 -14     1717.65     1838.16     87.91 o
   5  -9 -14      638.60      656.57     95.89 o
   6  -9 -14       49.43       38.16     88.98 o
   7  -9 -14      120.84       19.58    104.57 o
   0  -8 -14      767.86      689.28     33.37 o
   1  -8 -14      524.65      582.34     33.74 o
   2  -8 -14      412.26      409.39     33.64 o
   3  -8 -14     1771.72     1626.07     73.80 o
   4  -8 -14      556.04      600.22     51.62 o
   5  -8 -14      740.60      735.15     56.50 o
   6  -8 -14      216.07      193.85     55.21 o
   7  -8 -14      164.53       17.58     67.48 o
  -5  -7 -14      396.97      540.57    103.72 o
  -4  -7 -14      482.03      398.76     54.89 o
  -3  -7 -14       21.99       51.21     31.48 o
  -2  -7 -14      658.39      573.55     27.85 o
  -1  -7 -14      434.52      415.13     40.92 o
   0  -7 -14      963.84      901.68     45.74 o
   1  -7 -14      833.19      832.79     81.92 o
   2  -7 -14      947.82      988.30     44.59 o
   3  -7 -14      516.82      507.51     33.97 o
   4  -7 -14     1680.22     1664.77     76.11 o
   5  -7 -14      191.02      225.35     42.68 o
   6  -7 -14      347.51      299.67     47.67 o
   7  -7 -14      135.14       86.22     66.64 o
   8  -7 -14      564.02      454.50    115.62 o
  -6  -6 -14      218.02       22.11     98.12 o
  -4  -6 -14      563.70      438.76     45.91 o
  -3  -6 -14      489.50      490.90     26.36 o
  -2  -6 -14      264.35      273.89     17.74 o
  -1  -6 -14      492.30      458.95     54.71 o
   0  -6 -14     1629.46     1529.85     46.39 o
   1  -6 -14     1056.66     1003.92     37.34 o
   2  -6 -14     1117.36     1046.56     45.03 o
   3  -6 -14      313.03      287.98     33.99 o
   4  -6 -14      277.30      271.15     33.60 o
   5  -6 -14     1647.48     1600.55     76.97 o
   6  -6 -14      155.41      137.79     37.88 o
   7  -6 -14      218.48      289.21     52.26 o
   8  -6 -14       67.42       76.48     57.04 o
  -6  -5 -14      690.55      603.37    112.78 o
  -4  -5 -14      227.08      182.11     22.42 o
  -3  -5 -14      169.11      178.98     48.67 o
  -2  -5 -14      551.83      531.62     30.61 o
  -1  -5 -14      948.65      939.07     26.99 o
   0  -5 -14     1889.35     1848.52     57.91 o
   1  -5 -14     1720.44     1675.16     49.44 o
   2  -5 -14      617.70      577.95     37.23 o
   3  -5 -14      436.83      432.50     30.48 o
   4  -5 -14      114.99      112.41     36.06 o
   5  -5 -14      202.07      244.30     46.11 o
   6  -5 -14     1581.86     1668.37     85.46 o
   7  -5 -14      179.16      160.76     48.36 o
   8  -5 -14      102.74      122.78     48.54 o
   9  -5 -14        3.62       72.70    105.10 o
  -7  -4 -14      888.72      946.24    115.85 o
  -5  -4 -14      295.84      254.51     29.25 o
  -4  -4 -14     1710.48     1554.20     56.21 o
  -3  -4 -14     1281.47     1171.69     90.79 o
  -2  -4 -14      398.90      418.84     25.27 o
  -1  -4 -14     1404.06     1369.27     39.25 o
   0  -4 -14     1520.85     1488.75     48.91 o
   1  -4 -14      890.24      881.88     33.08 o
   2  -4 -14      278.94      293.87     24.70 o
   3  -4 -14      317.40      278.80     30.16 o
   4  -4 -14       40.04      -11.87     30.01 o
   5  -4 -14      465.95      485.85     37.34 o
   6  -4 -14      498.26      410.36     49.36 o
   7  -4 -14      925.99      908.82     65.91 o
   8  -4 -14       82.21       43.48    183.53 o
   9  -4 -14      308.09      370.82     89.52 o
  -7  -3 -14       53.73      132.51     72.55 o
  -6  -3 -14      676.33      560.07     50.06 o
  -5  -3 -14      152.96      149.67     24.26 o
  -4  -3 -14      816.83      642.29     50.90 o
  -3  -3 -14     1710.06     1661.94     65.20 o
  -2  -3 -14     1544.21     1563.90     63.68 o
  -1  -3 -14      726.38      721.16     55.72 o
   0  -3 -14      527.10      497.66     27.92 o
   1  -3 -14      554.58      564.53     27.76 o
   2  -3 -14     2275.13     2199.08     59.92 o
   3  -3 -14     1134.48     1204.61     55.22 o
   4  -3 -14      376.21      331.88     40.28 o
   5  -3 -14      370.81      387.41     38.31 o
   6  -3 -14     2871.32     2881.99    123.87 o
   7  -3 -14       16.58       39.68     44.26 o
   8  -3 -14      265.28      261.96     53.63 o
   9  -3 -14        1.81        4.91    104.41 o
  -7  -2 -14      392.70      417.73     81.46 o
  -6  -2 -14       32.99       35.55     40.54 o
  -5  -2 -14     1260.87     1268.44    126.52 o
  -4  -2 -14     1342.48     1287.49     65.94 o
  -3  -2 -14      766.65      761.79     34.04 o
  -2  -2 -14      192.46      192.78     23.26 o
  -1  -2 -14      462.42      449.91     27.21 o
   0  -2 -14      440.94      457.66     25.80 o
   1  -2 -14      830.60      778.66     34.36 o
   2  -2 -14     2635.22     2485.28     61.25 o
   3  -2 -14      874.08      797.30     33.92 o
   4  -2 -14      332.10      248.31     30.87 o
   5  -2 -14      653.32      661.48     55.51 o
   6  -2 -14      609.98      595.53     38.07 o
   7  -2 -14     1772.05     1861.14     84.85 o
   8  -2 -14       23.36       37.71     51.17 o
   9  -2 -14       12.32      -65.10     65.10 o
  10  -2 -14       42.84      133.13     81.84 o
  -8  -1 -14      157.29      142.72     78.62 o
  -7  -1 -14      618.98      510.16     66.49 o
  -6  -1 -14      898.77      902.43     56.05 o
  -5  -1 -14      234.86      239.28     30.30 o
  -4  -1 -14      872.76      863.77     41.01 o
  -3  -1 -14     2056.78     2122.10    137.04 o
  -2  -1 -14      452.77      454.70     45.83 o
  -1  -1 -14      838.69      799.38     34.38 o
   0  -1 -14      709.72      790.50     24.46 o
   1  -1 -14     1458.56     1372.81     42.70 o
   2  -1 -14     5028.45     4979.23    104.96 o
   3  -1 -14     2168.80     2216.89     55.67 o
   4  -1 -14      116.11      111.64     30.06 o
   5  -1 -14      937.86      858.08     59.77 o
   6  -1 -14     2967.23     2906.63     87.20 o
   7  -1 -14       55.23      -43.13     43.13 o
   8  -1 -14     1743.69     1503.49     83.68 o
   9  -1 -14        5.32      -23.72     68.18 o
  10  -1 -14       38.00      -20.73    111.63 o
  -8   0 -14      675.99      636.84     94.36 o
  -7   0 -14       12.00      -56.58     56.58 o
  -6   0 -14      617.46      565.68     48.98 o
  -5   0 -14     1243.00     1270.99     54.85 o
  -4   0 -14      467.20      495.59     32.24 o
  -3   0 -14      462.46      550.93     50.44 o
  -2   0 -14     2494.55     2550.64     83.96 o
  -1   0 -14     1252.78     1151.19     46.92 o
   0   0 -14      275.22      304.51     28.07 o
   1   0 -14     1724.07     1729.13     39.98 o
   2   0 -14     2747.40     2713.83     64.26 o
   3   0 -14     3356.84     3511.32     75.17 o
   4   0 -14      881.18      910.78     44.94 o
   5   0 -14      342.29      337.74     33.28 o
   6   0 -14       98.92      157.36     62.72 o
   7   0 -14     2495.86     2835.06    124.55 o
   8   0 -14       24.58      -48.54     48.54 o
   9   0 -14      455.06      630.31    103.88 o
  10   0 -14       28.61      -42.53    100.96 o
  -8   1 -14      498.75      341.80     82.76 o
  -7   1 -14      572.51      447.74     57.12 o
  -6   1 -14      518.53      430.08     62.84 o
  -5   1 -14       73.11       59.00     31.19 o
  -4   1 -14     1614.63     1554.96     59.66 o
  -3   1 -14      268.63      225.82     26.03 o
  -2   1 -14     1177.51     1216.59     50.81 o
  -1   1 -14     2534.85     2347.85     84.08 o
   0   1 -14     1466.02     1525.88     48.27 o
   1   1 -14      862.98      887.16     26.37 o
   2   1 -14      692.55      761.14     30.82 o
   3   1 -14     1304.53     1344.77     39.07 o
   4   1 -14     1660.74     1612.59     55.30 o
   5   1 -14      651.96      587.48     46.51 o
   6   1 -14      252.33      172.27     37.37 o
   7   1 -14      227.53      301.68     61.19 o
   8   1 -14     3109.53     3071.80    167.44 o
   9   1 -14        6.65       74.32     90.21 o
  10   1 -14      259.11      221.03     79.31 o
  -8   2 -14      763.95      736.26     86.75 o
  -7   2 -14      143.61      150.29     42.27 o
  -6   2 -14      705.76      615.67     65.64 o
  -5   2 -14      494.44      498.19     41.31 o
  -4   2 -14      548.66      606.29     38.10 o
  -3   2 -14     1916.69     1996.78     73.16 o
  -2   2 -14     2741.90     2661.40     83.39 o
  -1   2 -14     1795.48     1654.83     45.87 o
   0   2 -14     2150.47     2273.97     51.31 o
   1   2 -14      789.53      751.64     32.63 o
   2   2 -14      864.17      856.78     25.33 o
   3   2 -14     6981.03     7273.08    134.73 o
   4   2 -14      672.49      680.45     28.28 o
   5   2 -14      478.16      474.98     41.49 o
   6   2 -14      361.60      370.38     42.90 o
   7   2 -14      771.24      800.08     61.78 o
   8   2 -14      360.95      235.85     70.86 o
   9   2 -14     3224.22     3026.89    168.75 o
  10   2 -14       43.38       21.80     72.47 o
  -8   3 -14     1360.71     1431.22    119.15 o
  -7   3 -14      843.05      933.34     77.93 o
  -6   3 -14      159.14       99.36     42.84 o
  -5   3 -14     1344.94     1355.91     84.91 o
  -4   3 -14      893.09      992.08     48.04 o
  -3   3 -14      505.90      569.52     37.31 o
  -2   3 -14     2552.44     2620.63     86.39 o
  -1   3 -14     5183.29     5413.37    123.26 o
   0   3 -14     1654.19     1659.09     42.03 o
   1   3 -14     1067.79     1100.03     38.11 o
   2   3 -14     1455.88     1459.77     38.08 o
   3   3 -14     1273.54     1157.73     38.10 o
   4   3 -14     5888.25     6122.63    118.49 o
   5   3 -14       58.01      113.06     28.73 o
   6   3 -14      146.99      110.07     62.51 o
   7   3 -14      112.91       90.90     35.21 o
   8   3 -14     4854.45     4649.63    160.77 o
  -9   4 -14      518.21      525.52     83.99 o
  -8   4 -14      117.21      -13.59     69.02 o
  -7   4 -14      831.05      954.53     79.08 o
  -6   4 -14      753.68      748.79     51.11 o
  -5   4 -14      186.73      150.77     42.00 o
  -4   4 -14     1409.91     1387.11     59.36 o
  -3   4 -14     2651.48     2722.76     86.28 o
  -2   4 -14     2871.58     2645.64     84.59 o
  -1   4 -14     1762.30     1777.76     52.89 o
   0   4 -14     4455.61     4418.70     91.88 o
   1   4 -14     1820.29     1741.31     47.94 o
   2   4 -14     1313.60     1300.09     37.58 o
   3   4 -14     3779.98     3813.52     79.61 o
   4   4 -14     1518.28     1561.63     54.52 o
   5   4 -14     5632.10     5745.44    246.43 o
   6   4 -14      318.18      286.59     46.85 o
   7   4 -14      411.30      466.26     42.75 o
   8   4 -14        3.04      -40.27     40.27 o
   9   4 -14     3310.70     3123.01    185.10 o
  10   4 -14       55.55       16.89     75.62 o
  -9   5 -14      302.66      240.46     77.23 o
  -8   5 -14      908.23     1167.20    110.09 o
  -7   5 -14      346.51      214.97     50.82 o
  -6   5 -14     1075.72     1115.92    128.10 o
  -5   5 -14     3890.63     3987.68    129.43 o
  -4   5 -14      227.27      199.73     33.76 o
  -3   5 -14     1090.42     1122.84     54.38 o
  -2   5 -14     2120.91     2221.00     78.18 o
  -1   5 -14     4640.58     4914.92    115.34 o
   0   5 -14     1433.83     1459.39     39.10 o
   1   5 -14     2776.39     2713.33     59.88 o
   2   5 -14      409.38      412.83     23.19 o
   3   5 -14      503.51      508.82     25.91 o
   4   5 -14     1946.46     1952.47     48.34 o
   5   5 -14      459.89      401.56     37.08 o
   6   5 -14     1945.07     1821.19     63.36 o
   7   5 -14      277.82      296.01     40.17 o
   8   5 -14     1436.12     1516.20    139.61 o
   9   5 -14       54.50      -85.68     85.68 o
  10   5 -14     1597.09     1377.63    127.52 o
  -9   6 -14       73.13       71.40    103.64 o
  -8   6 -14      241.47      224.41     59.50 o
  -7   6 -14     1560.39     1558.13    102.72 o
  -6   6 -14      997.88     1106.19    105.49 o
  -5   6 -14      295.26      247.19     43.69 o
  -4   6 -14     1085.55     1069.70     51.97 o
  -3   6 -14     1227.17     1200.77    110.94 o
  -2   6 -14     2553.33     2454.99     79.91 o
  -1   6 -14     2029.26     2180.47     59.89 o
   0   6 -14     4635.96     4466.85     91.21 o
   1   6 -14     1314.50     1264.94     37.39 o
   2   6 -14     1403.80     1416.76     40.42 o
   3   6 -14      343.66      337.36     24.27 o
   4   6 -14       95.98       80.79     20.11 o
   5   6 -14     6310.66     6378.33    151.19 o
   6   6 -14      909.58      882.61     46.98 o
   7   6 -14      326.58      307.58     38.98 o
   8   6 -14       51.03      -56.33     57.63 o
   9   6 -14     1202.06     1226.10     78.67 o
  10   6 -14      105.85      -95.74    101.65 o
  -9   7 -14      324.22      187.55     69.98 o
  -8   7 -14      603.74      751.00     93.74 o
  -7   7 -14        8.44      -56.74     66.56 o
  -6   7 -14     1353.50     1249.96     86.22 o
  -5   7 -14     2777.65     2932.63    102.07 o
  -4   7 -14      929.85      919.36     47.56 o
  -3   7 -14     2822.19     2834.60     96.35 o
  -2   7 -14     1993.01     2014.39     59.80 o
  -1   7 -14     2328.77     2378.34     58.84 o
   0   7 -14     2163.51     2043.45     53.87 o
   1   7 -14     3115.05     3046.82     68.12 o
   2   7 -14     2123.27     2069.84     52.04 o
   3   7 -14      395.62      363.22     33.70 o
   4   7 -14     3945.30     3705.76     96.57 o
   5   7 -14     1075.98     1067.11     48.55 o
   6   7 -14     1804.10     1818.18     66.62 o
   7   7 -14       21.11       11.38     39.06 o
   8   7 -14       11.98       24.19     54.00 o
   9   7 -14      251.02      148.93     86.26 o
  10   7 -14     1357.91     1300.55    143.64 o
  -9   8 -14        0.71      -13.67    105.64 o
  -8   8 -14      799.37      867.78    105.56 o
  -7   8 -14     1057.80     1278.13    107.64 o
  -6   8 -14      834.42      814.65     72.47 o
  -5   8 -14      870.85      848.28     57.85 o
  -4   8 -14     2591.36     2661.26     97.07 o
  -3   8 -14      473.32      460.92     42.26 o
  -2   8 -14     2157.13     2145.25     95.23 o
  -1   8 -14     1056.23     1173.23     60.43 o
   0   8 -14      880.11      911.08     35.37 o
   1   8 -14     1859.48     1778.98     48.30 o
   2   8 -14     1975.23     1925.94     55.52 o
   3   8 -14      495.34      498.62     29.09 o
   4   8 -14      837.03      845.45     49.93 o
   5   8 -14     3544.43     3485.45     96.91 o
   6   8 -14      494.69      471.72     40.45 o
   7   8 -14     1458.72     1374.64     70.21 o
   8   8 -14       75.96       45.71     46.79 o
   9   8 -14      445.06      427.50     65.29 o
  10   8 -14       93.19      -61.88     67.87 o
  -8   9 -14      169.35      239.46     74.32 o
  -7   9 -14      425.41      526.44     90.06 o
  -5   9 -14     1022.51     1077.87     62.23 o
  -4   9 -14      587.41      607.41     44.46 o
  -3   9 -14     4149.40     4166.18    113.61 o
  -2   9 -14       90.79       62.55     27.60 o
  -1   9 -14      808.92      767.70     33.93 o
   0   9 -14     1356.18     1341.05     41.64 o
   1   9 -14     6980.40     7116.29    143.08 o
   2   9 -14     2858.20     2847.51     67.67 o
   3   9 -14      979.41      987.50     49.61 o
   4   9 -14     1095.22     1062.44     38.28 o
   5   9 -14      260.15      265.48     36.20 o
   6   9 -14     1666.52     1728.16     65.77 o
   7   9 -14       62.13       -7.25     42.39 o
   8   9 -14      697.08      730.89     84.14 o
   9   9 -14      139.33       39.92     66.79 o
  -8  10 -14      581.37      486.75     78.23 o
  -7  10 -14      319.94      325.68     88.06 o
  -6  10 -14       47.84      131.97     70.40 o
  -5  10 -14      959.54      897.02     62.54 o
  -4  10 -14     1546.00     1742.81    118.27 o
  -3  10 -14      218.05      151.00     43.97 o
  -2  10 -14     1369.62     1397.58     52.04 o
  -1  10 -14      782.76      764.84     32.73 o
   0  10 -14     1334.63     1309.44     41.45 o
   1  10 -14     3082.38     3037.06     83.50 o
   2  10 -14     1769.41     1749.05     80.36 o
   3  10 -14      642.52      637.08     32.66 o
   4  10 -14      259.82      236.86     26.93 o
   5  10 -14      191.09      157.37     28.58 o
   6  10 -14      150.05      113.68     34.52 o
   7  10 -14     2184.86     2146.40     93.22 o
   8  10 -14      207.85      158.37     45.97 o
   9  10 -14       28.48      -93.66     93.66 o
  -8  11 -14       58.04       48.83     68.41 o
  -7  11 -14      482.65      455.42     98.73 o
  -6  11 -14      912.64      953.23     88.90 o
  -5  11 -14       22.17       20.50     48.75 o
  -4  11 -14     2191.59     2108.20     96.85 o
  -3  11 -14     1123.43     1038.18     45.95 o
  -2  11 -14     2562.79     2678.57     68.68 o
  -1  11 -14      921.19      922.24     38.99 o
   0  11 -14      886.00      865.55     34.79 o
   1  11 -14     1522.04     1469.47     47.95 o
   2  11 -14     1878.49     1845.11     59.20 o
   3  11 -14     1262.88     1218.71     44.08 o
   4  11 -14     2057.71     2017.08     57.89 o
   5  11 -14      308.20      262.92     43.27 o
   6  11 -14      850.71      794.99     48.21 o
   7  11 -14       72.81       68.68     79.38 o
   8  11 -14     1376.56     1439.79     84.65 o
   9  11 -14       69.01      -66.72     66.72 o
  -8  12 -14      262.35      260.48     54.29 o
  -7  12 -14       31.05       32.25     90.82 o
  -6  12 -14      527.76      514.08     74.16 o
  -5  12 -14     1035.44     1213.64    103.26 o
  -4  12 -14      509.03      578.13     48.08 o
  -3  12 -14      523.49      517.19     31.78 o
  -2  12 -14     1670.31     1796.35     53.01 o
  -1  12 -14      580.71      603.44     30.10 o
   0  12 -14     1524.56     1493.12     52.61 o
   1  12 -14      455.28      424.45     33.51 o
   2  12 -14     1648.21     1612.25     53.10 o
   3  12 -14     2005.52     1993.71     58.14 o
   4  12 -14      555.17      559.71     44.82 o
   5  12 -14       10.59        3.54     23.96 o
   6  12 -14      144.24      112.24     43.81 o
   7  12 -14     1406.37     1499.73    112.36 o
   8  12 -14        7.04       95.43     87.52 o
  -8  13 -14      313.26      320.12     81.38 o
  -7  13 -14      773.40      767.59     95.58 o
  -6  13 -14      134.81       78.92     89.60 o
  -5  13 -14      154.70      192.55     59.35 o
  -4  13 -14     1040.38      965.04     61.43 o
  -3  13 -14      997.42      961.45     45.83 o
  -2  13 -14      593.16      579.92     33.03 o
  -1  13 -14     1685.16     1700.78     52.11 o
   0  13 -14      222.28      236.55     44.79 o
   1  13 -14      344.05      361.00     47.86 o
   2  13 -14       70.21       75.91     29.70 o
   3  13 -14      955.60     1014.03     42.24 o
   4  13 -14     1658.31     1748.00     58.82 o
   5  13 -14       61.79       24.80     30.16 o
   6  13 -14      107.01      167.92    114.59 o
   7  13 -14      100.54       66.01     59.54 o
   8  13 -14     1634.20     1629.53    121.15 o
  -7  14 -14      298.16      195.77     77.93 o
  -6  14 -14     1141.94     1195.68    105.10 o
  -5  14 -14      428.52      620.56     96.12 o
  -4  14 -14       86.55      117.30     43.90 o
  -3  14 -14      604.91      528.25     46.89 o
  -2  14 -14     1217.91     1251.32     48.64 o
  -1  14 -14      327.19      408.92     69.21 o
   0  14 -14      866.62      861.00     38.10 o
   1  14 -14      377.36      362.34     47.45 o
   2  14 -14       47.38       90.30     59.73 o
   3  14 -14     1274.73     1253.99     47.54 o
   4  14 -14      684.62      710.41     45.96 o
   5  14 -14      292.19      200.86     28.55 o
   6  14 -14       21.00       43.80     44.01 o
   7  14 -14      731.88      685.52     83.07 o
  -7  15 -14      533.65      650.81    126.45 o
  -6  15 -14      250.28      358.46    113.63 o
  -5  15 -14      322.69      357.32     47.82 o
  -4  15 -14      282.25      277.54    123.03 o
  -3  15 -14      354.16      455.20     60.85 o
  -2  15 -14      524.61      512.65     39.10 o
  -1  15 -14      954.77     1097.31     46.39 o
   0  15 -14      778.32      811.35     39.21 o
   1  15 -14      719.09      690.59     37.05 o
   2  15 -14       83.59       85.87     33.70 o
   3  15 -14      556.41      566.19     44.31 o
   4  15 -14     2024.44     2029.23     60.76 o
   5  15 -14      228.22      194.01     28.14 o
   6  15 -14      181.50      131.41     48.75 o
   7  15 -14       19.75      181.42     85.76 o
  -6  16 -14      487.28      399.61     89.21 o
  -5  16 -14      150.43      238.12     48.94 o
  -4  16 -14      414.99      476.92    115.74 o
  -3  16 -14      627.40      664.84    136.31 o
  -2  16 -14      177.45      143.54     35.81 o
  -1  16 -14      822.52      874.11     49.03 o
   0  16 -14     1047.23     1150.11     54.98 o
   1  16 -14      266.06      210.95     32.61 o
   2  16 -14      320.08      337.94     38.84 o
   3  16 -14      433.57      401.26     43.96 o
   4  16 -14      149.79      149.25     33.35 o
   5  16 -14     1239.42     1335.81     58.91 o
  -6  17 -14      172.66      -14.51    109.40 o
  -5  17 -14      891.78      823.48    126.60 o
  -4  17 -14      156.53      191.59     74.32 o
  -3  17 -14      102.30       84.80     60.61 o
  -2  17 -14      322.58      379.70     44.76 o
  -1  17 -14      797.39      820.96     47.35 o
   0  17 -14      799.21      792.61     85.70 o
   1  17 -14      788.21      816.54     72.75 o
   2  17 -14       97.76       90.45     32.42 o
   3  17 -14      113.63       80.47     40.66 o
   4  17 -14      986.79      984.72     65.81 o
   5  17 -14      384.18      380.60     75.32 o
  -5  18 -14       84.67      -16.43     78.16 o
  -4  18 -14      705.91      751.23     96.35 o
  -3  18 -14       96.51       46.14     62.49 o
  -2  18 -14       33.43        2.73     33.98 o
  -1  18 -14      303.94      294.56     51.31 o
   0  18 -14     1110.95     1078.52     55.73 o
   1  18 -14      267.04      266.49     55.34 o
   2  18 -14      123.23      163.19     42.79 o
   3  18 -14       17.99      -48.58     48.58 o
   4  18 -14      181.08      164.59     53.32 o
  -4  19 -14       36.09       57.73     76.93 o
  -3  19 -14      497.51      528.13     85.45 o
  -2  19 -14       90.00      125.68     74.78 o
  -1  19 -14      423.48      381.57     77.62 o
   0  19 -14      656.19      562.83     94.89 o
   1  19 -14      805.09      772.50    100.80 o
   2  19 -14      416.24      450.74     73.09 o
   3  19 -14       39.82      -31.95     53.01 o
  -2  20 -14      192.87      273.93     78.54 o
  -1  20 -14       70.37       13.44     95.74 o
   0  20 -14      280.37      376.27    101.50 o
   1  20 -14      458.47      549.93     82.38 o
  -2 -11 -13      724.27      666.40     91.67 o
   1 -11 -13      538.76      543.87     59.19 o
   2 -11 -13      745.55      755.99     76.39 o
  -3 -10 -13      181.35       48.75     52.59 o
   0 -10 -13      111.80       88.53     48.52 o
   1 -10 -13      948.14      977.52     57.39 o
   2 -10 -13      373.09      492.20     58.12 o
   3 -10 -13      304.40      259.21     74.09 o
   4 -10 -13      328.87      407.90     73.40 o
   5 -10 -13     1125.36     1092.49     96.74 o
   6 -10 -13      231.70      205.06     73.24 o
   7 -10 -13     1376.37     1193.84    121.07 o
  -4  -9 -13       86.17       71.86     79.54 o
  -1  -9 -13      199.57      137.81     23.95 o
   0  -9 -13      205.36      195.95     24.13 o
   1  -9 -13      612.04      619.20     42.67 o
   2  -9 -13      211.61      191.19     26.97 o
   3  -9 -13      669.97      619.25     37.89 o
   4  -9 -13      242.14      206.77     41.87 o
   5  -9 -13      237.12      164.12     40.27 o
   6  -9 -13     1219.76     1216.58     75.34 o
   7  -9 -13      177.87      135.81     68.41 o
  -5  -8 -13      807.54      774.25     62.13 o
  -4  -8 -13      976.38      925.21     60.49 o
  -3  -8 -13       70.18       62.19     33.55 o
  -2  -8 -13      814.26      649.51     46.53 o
  -1  -8 -13      125.55       95.02     18.10 o
   0  -8 -13      194.90      224.65     21.62 o
   1  -8 -13     1360.74     1382.63     47.70 o
   2  -8 -13     1120.10     1016.28     43.88 o
   3  -8 -13      914.02      873.82     41.20 o
   4  -8 -13      275.05      271.63     42.11 o
   5  -8 -13       15.55       41.61     36.65 o
   6  -8 -13      137.90       52.69     84.53 o
   7  -8 -13     1299.63     1337.77     84.98 o
   8  -8 -13       18.42       79.23     74.32 o
  -6  -7 -13      598.61      476.77     79.77 o
  -5  -7 -13       43.38       50.42     39.99 o
  -4  -7 -13     1520.00     1397.67     91.13 o
  -3  -7 -13       31.36       -9.83     31.48 o
  -2  -7 -13      202.80      154.98     18.46 o
  -1  -7 -13      880.01      792.39     49.01 o
   0  -7 -13     1078.08     1060.13     40.23 o
   1  -7 -13     1456.97     1471.03     68.30 o
   2  -7 -13     1698.01     1690.54     56.20 o
   3  -7 -13     1324.44     1245.49     56.13 o
   4  -7 -13      545.63      522.16     36.81 o
   5  -7 -13      201.02      138.91     43.79 o
   6  -7 -13      183.56      197.83     43.38 o
   7  -7 -13      115.68        3.38     52.85 o
   8  -7 -13     2152.46     2062.09    109.33 o
   9  -7 -13       10.73      -82.30     82.30 o
  -6  -6 -13      103.59       60.65     68.33 o
  -3  -6 -13      648.21      612.31     26.72 o
  -2  -6 -13      949.01      937.97     28.22 o
  -1  -6 -13      721.79      682.91     34.37 o
   0  -6 -13      634.88      613.62     48.80 o
   1  -6 -13      513.62      490.62     25.63 o
   2  -6 -13     2138.71     2127.77     62.92 o
   3  -6 -13     1798.40     1804.02     70.57 o
   4  -6 -13      408.59      339.89     45.24 o
   5  -6 -13     1234.53     1172.99     64.74 o
   6  -6 -13       61.56       60.31     69.10 o
   7  -6 -13     1528.22     1421.82    116.50 o
   8  -6 -13       97.74      127.42     60.16 o
   9  -6 -13      860.25      732.58    106.87 o
  -7  -5 -13      297.49      320.22     83.91 o
  -6  -5 -13       63.92      -25.11     55.97 o
  -3  -5 -13     1310.19     1228.38    107.56 o
  -2  -5 -13      551.01      536.30     22.19 o
  -1  -5 -13     1908.34     1886.31     43.82 o
   0  -5 -13      301.55      300.70     25.06 o
   1  -5 -13      342.20      345.56     21.97 o
   2  -5 -13      499.81      501.94     35.67 o
   3  -5 -13     1970.00     1886.75     72.47 o
   4  -5 -13      777.82      769.13     44.84 o
   5  -5 -13      753.66      752.34     40.95 o
   6  -5 -13       63.02       31.47     32.66 o
   7  -5 -13      313.96      258.57     70.17 o
   8  -5 -13     2709.29     2763.87    119.50 o
   9  -5 -13       12.54      -48.03    150.59 o
  -7  -4 -13      460.38      451.20     81.15 o
  -6  -4 -13      405.62      332.01     95.20 o
  -5  -4 -13      117.05      106.56     16.39 o
  -4  -4 -13      970.29      896.10     75.70 o
  -3  -4 -13     1276.46     1331.94     54.58 o
  -2  -4 -13     2305.19     2425.78     95.32 o
  -1  -4 -13      378.73      359.58     17.35 o
   0  -4 -13     1525.51     1558.70     49.21 o
   1  -4 -13      659.60      632.56     28.23 o
   2  -4 -13      548.62      527.85     26.79 o
   3  -4 -13     1806.19     1715.21     65.24 o
   4  -4 -13     1752.18     1671.93     56.68 o
   5  -4 -13     1846.46     1922.46     76.12 o
   6  -4 -13      297.29      349.07     42.17 o
   7  -4 -13      855.31      729.77     92.44 o
   8  -4 -13      236.26      252.61     54.75 o
   9  -4 -13     1585.20     1449.42    132.74 o
  10  -4 -13       95.69       41.30     78.62 o
  -8  -3 -13     1144.72     1192.30    141.26 o
  -6  -3 -13      397.92      331.97     36.47 o
  -5  -3 -13     1828.20     1835.28     88.83 o
  -4  -3 -13      933.26      962.74     36.84 o
  -3  -3 -13      478.40      406.76     44.43 o
  -2  -3 -13      434.85      410.76     30.90 o
  -1  -3 -13     1441.03     1440.05     81.96 o
   0  -3 -13     1072.12     1109.02     69.78 o
   1  -3 -13     3321.96     3128.96     72.66 o
   2  -3 -13     1195.79     1225.16     38.42 o
   3  -3 -13     1661.40     1535.40     70.45 o
   4  -3 -13     2901.61     2912.61     79.29 o
   5  -3 -13      849.19      832.31     37.77 o
   6  -3 -13     2010.85     1962.02    111.42 o
   7  -3 -13      224.79      227.41     40.38 o
   8  -3 -13     2134.22     2131.32     94.20 o
   9  -3 -13       47.07      -57.12     97.50 o
  10  -3 -13     1847.87     1830.06    165.37 o
  -8  -2 -13       95.52      192.93     78.54 o
  -7  -2 -13     1512.16     1499.37     69.25 o
  -6  -2 -13     1564.97     1516.82    124.14 o
  -5  -2 -13       27.35       13.35     21.01 o
  -4  -2 -13     1224.16     1108.75     96.58 o
  -3  -2 -13     2147.81     2182.53     68.47 o
  -2  -2 -13      318.75      299.16     24.91 o
  -1  -2 -13      767.99      750.67     31.90 o
   0  -2 -13     2826.09     2864.14     57.81 o
   1  -2 -13     1931.11     1844.96     48.66 o
   2  -2 -13     1886.93     1805.43     45.69 o
   3  -2 -13     1869.70     1884.21     49.02 o
   4  -2 -13     1829.15     1862.56     70.57 o
   5  -2 -13     4403.87     4382.65    110.29 o
   6  -2 -13      761.18      696.41     50.25 o
   7  -2 -13      320.53      295.24     66.95 o
   8  -2 -13       78.01       80.59     75.24 o
   9  -2 -13     1917.78     1973.40    138.04 o
  10  -2 -13       44.00      -44.38     75.93 o
  -8  -1 -13      854.29      891.27    100.96 o
  -7  -1 -13       18.61      -32.33     43.02 o
  -6  -1 -13      900.58      908.31     69.48 o
  -5  -1 -13     1176.07     1227.08     67.18 o
  -4  -1 -13      185.34      185.96     26.10 o
  -3  -1 -13     1394.97     1483.99     51.27 o
  -2  -1 -13     2103.47     2094.62     95.66 o
  -1  -1 -13      674.06      773.91     30.84 o
   0  -1 -13     1242.41     1289.63     32.24 o
   1  -1 -13     3620.33     3705.80     80.76 o
   2  -1 -13      920.35      896.07     30.26 o
   3  -1 -13     1911.94     1887.58     47.40 o
   4  -1 -13    12625.97    13397.08    351.51 o
   5  -1 -13     1794.61     1812.61     60.47 o
   6  -1 -13     3996.12     4179.67    183.58 o
   7  -1 -13       55.25       20.79     74.32 o
   8  -1 -13      345.52      353.24     58.58 o
   9  -1 -13        2.92      -31.63     66.18 o
  10  -1 -13     1311.15     1283.74    149.10 o
  -8   0 -13      321.03      357.84    101.11 o
  -7   0 -13     1536.41     1499.44     70.79 o
  -6   0 -13      772.65      825.70     45.61 o
  -5   0 -13      234.96      218.73     24.33 o
  -4   0 -13     2107.47     1991.44     65.27 o
  -3   0 -13      872.61      904.69     41.17 o
  -2   0 -13     1243.20     1239.39     47.75 o
  -1   0 -13     2414.64     2244.84     70.62 o
   0   0 -13     3107.78     3047.98     61.31 o
   1   0 -13     2652.51     2595.72     49.55 o
   2   0 -13     1647.48     1618.89     63.34 o
   3   0 -13      313.53      300.38     21.44 o
   4   0 -13     2572.60     2536.78     92.94 o
   5   0 -13     6211.90     6475.05    234.31 o
   6   0 -13      602.74      544.17     53.89 o
   7   0 -13     2705.94     2681.89     83.55 o
   8   0 -13      285.09      296.16     44.09 o
   9   0 -13      908.01      748.85    102.88 o
  10   0 -13       94.91      286.83    108.79 o
  -9   1 -13      317.14      397.15    108.02 o
  -8   1 -13      378.68      443.06     79.84 o
  -7   1 -13      209.80      215.80     35.89 o
  -6   1 -13      694.61      713.69     45.79 o
  -5   1 -13      340.18      373.30     31.43 o
  -4   1 -13      603.03      602.81     37.31 o
  -3   1 -13     4689.76     4737.80    207.14 o
  -2   1 -13     1468.86     1453.09     56.53 o
  -1   1 -13     1637.39     1701.95     91.32 o
   0   1 -13     1826.96     1796.50     61.67 o
   1   1 -13     3733.01     3572.94     64.44 o
   2   1 -13     6169.85     6109.04    111.22 o
   3   1 -13     1791.64     1691.03     42.05 o
   4   1 -13      243.80      216.85     29.48 o
   5   1 -13      611.47      630.67     52.19 o
   6   1 -13     6118.61     6523.75    190.95 o
   7   1 -13      359.34      342.46     48.60 o
   8   1 -13     1462.31     1372.30     90.51 o
   9   1 -13      362.66      534.96     95.12 o
  10   1 -13     1735.45     1918.81    155.54 o
  -9   2 -13      229.12      279.69     78.92 o
  -8   2 -13      574.03      514.98     58.17 o
  -7   2 -13      776.57      837.13     62.19 o
  -6   2 -13      885.83      879.12     49.21 o
  -5   2 -13     1439.72     1434.60     84.84 o
  -4   2 -13     5508.81     5582.65    156.08 o
  -3   2 -13     1112.66     1155.53     72.24 o
  -2   2 -13     3180.06     3263.79     93.25 o
  -1   2 -13     2114.71     2080.24     60.25 o
   0   2 -13     1433.38     1454.68     40.11 o
   1   2 -13     2840.24     2672.04     69.02 o
   2   2 -13     3856.99     3769.23     63.75 o
   3   2 -13      288.07      307.13     21.22 o
   4   2 -13      364.00      366.82     34.05 o
   5   2 -13     2121.35     2104.56     75.23 o
   6   2 -13      295.85      317.93     74.24 o
   7   2 -13     3020.67     3110.52    114.60 o
   8   2 -13      489.88      569.35     53.50 o
   9   2 -13      228.69      226.18     88.29 o
  10   2 -13      166.56      221.26     76.39 o
  -8   3 -13       11.33      121.30     65.03 o
  -7   3 -13      842.78      851.85     52.55 o
  -6   3 -13     1693.29     1640.99     69.03 o
  -5   3 -13      713.13      756.01     73.20 o
  -4   3 -13     1581.65     1610.60     56.43 o
  -3   3 -13     7954.00     8004.78    202.02 o
  -2   3 -13     1880.32     2037.19    134.24 o
  -1   3 -13     1256.47     1172.72     38.96 o
   0   3 -13     2855.59     3019.67     60.99 o
   1   3 -13     3727.81     3842.93     73.72 o
   2   3 -13     3863.17     3751.65     74.81 o
   3   3 -13     1403.37     1420.95     37.50 o
   4   3 -13      750.05      783.97     25.96 o
   5   3 -13      307.24      262.92     28.57 o
   6   3 -13     4907.91     4891.94    122.88 o
   7   3 -13      712.58      633.03     50.01 o
   8   3 -13     1985.90     1886.94     85.83 o
   9   3 -13        4.09       32.94     69.79 o
  10   3 -13      873.40      774.88     91.44 o
  -9   4 -13      782.17      664.86    112.24 o
  -8   4 -13     1069.36     1013.97     65.10 o
  -7   4 -13      254.26        4.91     72.40 o
  -6   4 -13     2072.90     2296.73    164.41 o
  -5   4 -13     2597.99     2792.32    122.72 o
  -4   4 -13     1868.32     1979.48     87.18 o
  -3   4 -13     2058.16     1989.69     66.73 o
  -2   4 -13     6149.15     6403.89    168.34 o
  -1   4 -13     1890.35     1811.45     50.73 o
   0   4 -13     1967.00     2016.56     44.92 o
   1   4 -13     1911.57     1833.14     42.62 o
   2   4 -13     2355.29     2283.33     51.92 o
   3   4 -13     2008.03     1969.04     58.42 o
   4   4 -13      592.04      539.55     22.43 o
   5   4 -13      319.82      249.82     51.63 o
   6   4 -13      450.31      490.11     34.29 o
   7   4 -13     4844.96     4991.62    133.67 o
   8   4 -13       40.01      -18.06     43.46 o
   9   4 -13      168.24       56.28     75.70 o
  -9   5 -13       83.89       21.50     72.32 o
  -8   5 -13      874.55      835.71     82.46 o
  -7   5 -13     1683.03     1649.41    108.40 o
  -6   5 -13      276.91      258.38     91.59 o
  -5   5 -13       46.98       46.06     54.82 o
  -4   5 -13      595.17      609.34     40.01 o
  -3   5 -13     4664.92     4855.15    133.82 o
  -2   5 -13     1796.16     1815.12     99.46 o
  -1   5 -13     2262.01     2337.51     61.79 o
   0   5 -13      415.79      410.51     35.80 o
   1   5 -13      496.86      435.33     23.48 o
   2   5 -13     1831.76     1774.20     43.96 o
   3   5 -13      601.97      577.53     29.29 o
   4   5 -13     1459.69     1531.84     38.25 o
   5   5 -13      133.39      120.41     35.08 o
   6   5 -13     2362.54     2399.59     73.74 o
   7   5 -13      582.49      491.18     38.61 o
   8   5 -13     2806.43     2656.54    346.17 o
   9   5 -13       42.93      -62.46     62.46 o
  10   5 -13      122.19       81.61     98.58 o
  -9   6 -13      831.89      864.45     72.94 o
  -8   6 -13      699.67      811.12     86.75 o
  -7   6 -13       75.68       56.66     59.65 o
  -6   6 -13     1849.81     1881.35     74.75 o
  -5   6 -13      981.87     1255.79     88.06 o
  -4   6 -13       88.47       11.53     35.59 o
  -3   6 -13      375.79      384.02     39.10 o
  -2   6 -13     4441.86     4534.36    130.44 o
  -1   6 -13      662.36      719.53     30.08 o
   0   6 -13      606.48      558.97     25.84 o
   1   6 -13      703.10      663.64     26.63 o
   2   6 -13      470.61      445.07     26.85 o
   3   6 -13     7680.02     7718.42    140.99 o
   4   6 -13     2143.91     2100.63     45.97 o
   5   6 -13      132.13      129.80     30.28 o
   6   6 -13      544.86      472.87     38.28 o
   7   6 -13     1759.30     1752.12     65.86 o
   8   6 -13       24.02        9.38     80.42 o
   9   6 -13     1762.19     1736.94     90.54 o
  10   6 -13      220.94       60.81     97.66 o
  -9   7 -13       35.93       26.55     44.58 o
  -8   7 -13     1390.39     1389.53    107.33 o
  -7   7 -13     1869.44     1974.86    112.47 o
  -6   7 -13       95.75       36.65     43.03 o
  -5   7 -13     2215.77     2351.39     87.95 o
  -4   7 -13      767.06      843.66     70.63 o
  -3   7 -13     1654.39     1664.22     64.60 o
  -2   7 -13     3165.33     3151.00     80.04 o
  -1   7 -13     3020.69     2975.26     73.87 o
   0   7 -13     2859.85     2924.10     84.10 o
   1   7 -13      531.95      591.66     26.30 o
   2   7 -13     3012.72     3015.80     62.94 o
   3   7 -13     4035.29     4121.93     82.85 o
   4   7 -13     1720.34     1781.72     60.25 o
   5   7 -13      754.81      774.00     50.88 o
   6   7 -13       32.67       55.15     47.51 o
   7   7 -13      128.16       98.65     67.64 o
   8   7 -13     2116.62     2246.11    126.75 o
   9   7 -13       77.70      124.07     78.39 o
  10   7 -13      313.74      370.82     77.77 o
  -9   8 -13      518.90      604.39     67.75 o
  -8   8 -13      232.08      210.90     58.58 o
  -7   8 -13      609.08      680.45     65.49 o
  -6   8 -13     1790.39     1846.48     98.69 o
  -5   8 -13      280.98      262.31     99.96 o
  -4   8 -13      581.28      576.18     39.22 o
  -3   8 -13     3106.10     3204.81    102.94 o
  -2   8 -13     1465.15     1456.08     49.43 o
  -1   8 -13     2334.65     2308.34     55.58 o
   0   8 -13     2194.40     2199.74     53.05 o
   1   8 -13      538.15      496.05     25.58 o
   2   8 -13     1674.55     1629.89     42.77 o
   3   8 -13     2596.06     2610.21     60.76 o
   4   8 -13      924.49      934.44     39.97 o
   5   8 -13      997.34      956.57     46.59 o
   6   8 -13       16.46       48.66     37.52 o
   7   8 -13       62.28       40.80     86.38 o
   8   8 -13       19.26      -38.48     55.51 o
   9   8 -13     1338.09     1279.15    183.41 o
  10   8 -13       29.98       71.78     92.74 o
  -9   9 -13       76.34       54.59     99.42 o
  -8   9 -13      912.21      940.40    107.41 o
  -7   9 -13     1060.08     1073.22     81.15 o
  -6   9 -13       49.70       29.33     47.91 o
  -5   9 -13     1721.70     1754.53     73.23 o
  -4   9 -13     1515.71     1558.78    121.61 o
  -3   9 -13      265.86      248.00     29.59 o
  -2   9 -13      989.29      989.94     60.60 o
  -1   9 -13     2172.86     2274.95     57.99 o
   0   9 -13     3795.96     3882.01     81.79 o
   1   9 -13     1537.05     1562.38     42.57 o
   2   9 -13       10.35        3.47     19.12 o
   3   9 -13      655.67      651.36     31.30 o
   4   9 -13     2429.51     2414.90     67.09 o
   5   9 -13       29.70       51.94     31.06 o
   6   9 -13      627.64      596.22     44.93 o
   7   9 -13      243.14      248.90     38.74 o
   8   9 -13      925.61      869.33     58.51 o
   9   9 -13        4.90       52.72     54.49 o
  10   9 -13     1102.79     1043.82    111.63 o
  -9  10 -13      136.86      312.09     96.50 o
  -8  10 -13      132.41       76.60     47.88 o
  -7  10 -13     1055.76     1120.52     86.98 o
  -6  10 -13     1098.72     1121.21     89.83 o
  -5  10 -13       61.32      -24.34     48.79 o
  -4  10 -13      923.73      908.27     83.53 o
  -3  10 -13     1320.19     1395.09     50.24 o
  -2  10 -13      423.97      376.59     28.17 o
  -1  10 -13     2214.46     2213.90     79.28 o
   0  10 -13     2498.25     2507.31     60.10 o
   1  10 -13      115.93      122.14     33.34 o
   2  10 -13      294.88      289.84     34.99 o
   3  10 -13       29.64       11.04     23.47 o
   4  10 -13      614.54      575.74     31.63 o
   5  10 -13     3685.31     3664.02     99.86 o
   6  10 -13      492.13      468.66     40.65 o
   7  10 -13      700.88      797.13     63.53 o
   8  10 -13        0.79      -33.24     88.90 o
   9  10 -13     1555.97     1527.88    125.60 o
  -8  11 -13      353.64      363.73     54.46 o
  -7  11 -13       38.72       39.08     61.50 o
  -6  11 -13      845.40      786.32     85.83 o
  -5  11 -13     2245.19     2325.04    114.55 o
  -4  11 -13      566.45      546.46     39.75 o
  -3  11 -13     2416.20     2461.36     78.09 o
  -2  11 -13      474.86      493.00     29.36 o
  -1  11 -13     1515.89     1472.41     45.64 o
   0  11 -13     1265.95     1249.93     56.90 o
   1  11 -13     1489.25     1393.67     44.58 o
   2  11 -13     1093.05     1091.95     44.80 o
   3  11 -13      893.04      775.38     38.61 o
   4  11 -13     1396.08     1372.18     44.73 o
   5  11 -13      832.49      830.50     29.85 o
   6  11 -13     1533.88     1553.98     58.90 o
   7  11 -13       78.24       31.98     73.47 o
   8  11 -13       41.29       90.13    114.05 o
  -8  12 -13      467.63      438.29     61.60 o
  -7  12 -13      841.91      811.42     89.75 o
  -6  12 -13      664.63      747.39     95.51 o
  -5  12 -13      431.23      363.51     47.03 o
  -4  12 -13     2580.31     2712.45    146.44 o
  -3  12 -13      123.59      120.29     24.76 o
  -2  12 -13      530.59      588.92     34.97 o
  -1  12 -13      452.93      438.59     27.79 o
   0  12 -13      846.89      902.36     41.68 o
   1  12 -13     1329.63     1286.07     42.39 o
   2  12 -13     1592.12     1639.32     50.69 o
   3  12 -13      521.06      526.96     28.74 o
   4  12 -13      218.59      221.21     23.58 o
   5  12 -13     2394.34     2281.59     59.73 o
   6  12 -13      983.75     1010.78     55.41 o
   7  12 -13     1367.57     1386.53     83.34 o
   8  12 -13       24.81      -72.88     80.88 o
   9  12 -13      367.14      449.51     97.43 o
  -8  13 -13      133.85      107.88     46.52 o
  -7  13 -13      254.76      361.45     99.35 o
  -6  13 -13     1130.65     1121.05     96.35 o
  -5  13 -13      900.33     1087.20    105.87 o
  -4  13 -13      483.11      405.55     43.34 o
  -3  13 -13     1387.27     1364.06     47.10 o
  -2  13 -13      296.69      315.50     35.60 o
  -1  13 -13       74.81       36.33     19.84 o
   0  13 -13     1008.55     1069.85     36.95 o
   1  13 -13     1778.32     1795.62     55.32 o
   2  13 -13      725.97      645.80     31.92 o
   3  13 -13      740.05      733.42     36.45 o
   4  13 -13      325.60      374.75     25.12 o
   5  13 -13      230.04      193.01     25.30 o
   6  13 -13     2364.82     2301.66     78.85 o
   7  13 -13       23.92       16.77    112.63 o
   8  13 -13      342.23      409.90     66.49 o
  -8  14 -13      568.72      510.34     72.42 o
  -7  14 -13      255.29      331.82     79.77 o
  -6  14 -13       55.10       12.67     89.44 o
  -5  14 -13      308.99      271.63     65.03 o
  -4  14 -13     2189.91     2329.37     79.60 o
  -3  14 -13       76.79       59.32     25.03 o
  -2  14 -13     1691.17     1679.81     57.21 o
  -1  14 -13      594.23      610.05     32.40 o
   0  14 -13      183.75      174.94     34.62 o
   1  14 -13     1374.12     1411.32     80.79 o
   2  14 -13     1352.55     1358.20     54.28 o
   3  14 -13      541.93      537.36     44.69 o
   4  14 -13      127.84      132.46     26.17 o
   5  14 -13      959.14      935.50     38.94 o
   6  14 -13      300.05      260.41     84.30 o
   7  14 -13     1441.36     1443.27    108.87 o
   8  14 -13      140.23      141.57     62.34 o
  -7  15 -13      576.83      602.45    100.11 o
  -6  15 -13      254.37      351.24     72.78 o
  -5  15 -13      128.53       27.10     87.14 o
  -4  15 -13      256.16      251.05     60.04 o
  -3  15 -13     1537.98     1458.24     57.80 o
  -2  15 -13      185.92      218.72     32.75 o
  -1  15 -13     1256.73     1388.87     49.35 o
   0  15 -13      433.54      450.37     65.78 o
   1  15 -13      289.02      361.96     35.44 o
   2  15 -13     1977.56     2135.56     63.02 o
   3  15 -13      746.08      660.05     44.32 o
   4  15 -13      344.95      374.19     33.99 o
   5  15 -13       91.70       94.97     28.48 o
   6  15 -13     1383.68     1347.51     77.57 o
   7  15 -13      178.31       91.67     58.19 o
  -7  16 -13        7.84      -39.06     63.26 o
  -6  16 -13      269.75      112.40    101.73 o
  -5  16 -13      313.31      346.20     43.95 o
  -4  16 -13      399.28      412.08     58.00 o
  -3  16 -13      260.67      212.90     35.85 o
  -2  16 -13     2871.32     3013.45     95.11 o
  -1  16 -13      188.95      251.30     36.69 o
   0  16 -13       55.52       11.61     41.16 o
   1  16 -13      941.95      888.81     49.60 o
   2  16 -13      974.72     1021.62     51.34 o
   3  16 -13     1517.31     1538.14     62.42 o
   4  16 -13      318.70      308.21     36.96 o
   5  16 -13      204.42      155.83     35.76 o
   6  16 -13       69.71      -17.66     78.39 o
  -6  17 -13      256.01      193.47     78.39 o
  -5  17 -13       79.29       74.32     78.23 o
  -4  17 -13      292.99      272.74     46.16 o
  -3  17 -13     1194.53     1217.61     55.52 o
  -2  17 -13      454.28      500.50     44.17 o
  -1  17 -13     1212.32     1217.74     57.58 o
   0  17 -13       90.28      108.87     35.91 o
   1  17 -13      206.48      172.64     42.56 o
   2  17 -13      931.22      930.94     55.69 o
   3  17 -13      751.38      710.40     39.27 o
   4  17 -13      467.16      478.73     37.09 o
   5  17 -13      213.24      250.94     64.99 o
   6  17 -13      142.66      102.42     79.00 o
  -5  18 -13      270.46      447.29    116.62 o
  -3  18 -13      279.14      243.45     56.97 o
  -2  18 -13     1377.78     1333.57    185.95 o
  -1  18 -13      390.17      437.01     44.06 o
   0  18 -13      685.38      716.96     41.60 o
   1  18 -13      111.45       98.36     32.55 o
   2  18 -13      305.71      248.33     39.02 o
   3  18 -13      773.90      740.33     42.20 o
   4  18 -13      397.46      404.93     81.50 o
   5  18 -13      411.72      375.59     85.07 o
  -4  19 -13      121.54       35.55    111.48 o
  -3  19 -13      142.32      157.31    100.73 o
  -2  19 -13      106.77      104.41     63.26 o
  -1  19 -13      854.90      798.60     93.82 o
   0  19 -13      122.11       36.39     59.35 o
   1  19 -13      210.18      268.33     87.22 o
   2  19 -13       85.14      -14.59     75.78 o
   3  19 -13      448.52      468.41     55.95 o
   4  19 -13      651.34      678.37    145.64 o
  -2  20 -13      446.51      537.88     84.22 o
  -1  20 -13      479.79      499.26     81.30 o
   0  20 -13      835.25      939.10    115.70 o
   1  20 -13       25.24      157.85     62.19 o
   2  20 -13       96.42       75.66     60.89 o
  -1 -12 -12      326.29      214.81     62.03 o
   1 -12 -12      276.28      293.28     45.83 o
  -3 -11 -12      266.23      206.60     59.27 o
  -2 -11 -12      287.78      188.33     47.83 o
   0 -11 -12      147.36       97.75     29.78 o
   1 -11 -12      321.29      270.80     34.65 o
   2 -11 -12       35.42       64.76     32.85 o
   3 -11 -12      276.45      292.51     53.82 o
   4 -11 -12      848.01      803.98     91.82 o
   5 -11 -12      418.27      444.98     92.74 o
   6 -11 -12      140.24       74.09     85.83 o
   0 -10 -12     1163.36     1112.87     40.11 o
   1 -10 -12      393.53      424.76     36.52 o
   2 -10 -12      101.86       72.84     33.68 o
   3 -10 -12      337.31      335.40     37.16 o
   4 -10 -12     1435.29     1319.44     65.63 o
   5 -10 -12     1035.54     1029.81     55.93 o
   6 -10 -12      116.71      124.99     63.49 o
   7 -10 -12       53.00      -96.66     96.66 o
  -5  -9 -12      446.49      491.45     58.07 o
  -4  -9 -12      224.13      178.88     68.18 o
  -3  -9 -12      152.08      159.31     45.53 o
  -2  -9 -12      718.69      643.60     45.60 o
  -1  -9 -12      682.32      721.62     22.70 o
   0  -9 -12     1615.14     1581.72     49.23 o
   1  -9 -12     1366.57     1369.91     62.66 o
   2  -9 -12      501.36      447.16     39.75 o
   3  -9 -12      514.98      538.56     35.30 o
   4  -9 -12     1332.00     1339.45     65.21 o
   5  -9 -12      479.20      388.10     46.48 o
   6  -9 -12      926.56      986.70     58.33 o
   7  -9 -12        5.31       15.66     97.73 o
   8  -9 -12      189.63       86.98     71.32 o
  -6  -8 -12      353.76      299.47     65.53 o
  -5  -8 -12      131.34      203.68     48.16 o
  -4  -8 -12     1208.61     1079.29     83.53 o
  -3  -8 -12      558.52      573.35     52.28 o
  -2  -8 -12      322.82      352.70     36.62 o
  -1  -8 -12      515.57      454.64     18.09 o
   0  -8 -12     2806.61     2811.61     76.22 o
   1  -8 -12     2298.00     2282.06    147.21 o
   2  -8 -12      715.17      669.84     74.24 o
   3  -8 -12      184.86      156.74     26.14 o
   4  -8 -12      607.25      553.66     34.89 o
   5  -8 -12     1998.21     2180.57     84.42 o
   6  -8 -12      125.17      203.88     45.98 o
   7  -8 -12      626.23      636.96     63.47 o
   8  -8 -12       27.20       74.57     62.35 o
   9  -8 -12      595.36      337.50    123.22 o
  -5  -7 -12      703.09      668.76     49.72 o
  -4  -7 -12       16.67       49.98     39.15 o
  -3  -7 -12     2117.26     1975.16    115.08 o
  -2  -7 -12      494.44      503.44     33.12 o
  -1  -7 -12      880.83      879.21     30.45 o
   0  -7 -12     1071.76     1100.03     38.20 o
   1  -7 -12     4032.96     4192.10    100.11 o
   2  -7 -12      902.65      857.87     46.99 o
   3  -7 -12      467.34      498.00     33.41 o
   4  -7 -12      170.35      157.91     26.15 o
   5  -7 -12      139.30      109.02     36.68 o
   6  -7 -12     2352.90     2550.60     94.87 o
   7  -7 -12      158.70      123.25     36.83 o
   8  -7 -12        4.48       19.22     58.74 o
   9  -7 -12       18.09       54.82    109.71 o
  -6  -6 -12       78.17      -20.27     59.73 o
  -5  -6 -12      802.22      804.59     74.16 o
  -3  -6 -12      446.98      427.28     36.49 o
  -2  -6 -12      451.47      391.80     16.74 o
  -1  -6 -12     1472.35     1520.28     35.46 o
   0  -6 -12     1277.60     1322.80     42.40 o
   1  -6 -12     3900.37     4009.53     86.50 o
   2  -6 -12     1528.13     1487.05     54.98 o
   3  -6 -12      974.22      865.03     37.92 o
   4  -6 -12      199.73      199.37     28.80 o
   5  -6 -12      920.77      899.91     52.42 o
   6  -6 -12      696.19      657.72    128.44 o
   7  -6 -12     1728.37     1739.69    103.49 o
   8  -6 -12       46.62      126.56     49.82 o
   9  -6 -12      104.52       96.12     75.47 o
  -7  -5 -12      199.74      141.88     93.59 o
  -6  -5 -12     1455.84     1467.92    108.10 o
  -4  -5 -12     1862.93     1923.79     81.87 o
  -3  -5 -12     2448.10     2462.30     62.42 o
  -2  -5 -12     1105.27     1156.36     44.74 o
  -1  -5 -12     1068.09     1075.36     28.67 o
   0  -5 -12      271.61      281.69     21.37 o
   1  -5 -12     2266.28     2208.77     53.25 o
   2  -5 -12     2764.48     2707.72     73.76 o
   3  -5 -12     1939.71     1896.54     56.16 o
   4  -5 -12      360.02      341.75     36.28 o
   5  -5 -12      458.97      489.83     34.91 o
   6  -5 -12     5283.40     5504.43    144.40 o
   7  -5 -12      388.52      361.07     53.37 o
   8  -5 -12     1177.63     1055.68     68.46 o
   9  -5 -12       19.66       87.48     48.88 o
  10  -5 -12      563.76      264.95    123.61 o
  -8  -4 -12      394.04      288.06    104.41 o
  -7  -4 -12      145.20      137.27     89.90 o
  -6  -4 -12      369.00      305.71     32.44 o
  -5  -4 -12     1349.67     1351.49     45.80 o
  -4  -4 -12     1767.89     1716.69     64.08 o
  -3  -4 -12      141.45      172.35     23.44 o
  -2  -4 -12     1762.92     1783.28     48.03 o
  -1  -4 -12      820.28      791.72     55.13 o
   0  -4 -12      174.20      146.00     20.86 o
   1  -4 -12     1791.14     1848.81     45.93 o
   2  -4 -12     3354.80     3279.70     71.06 o
   3  -4 -12     9703.99    10055.52    209.37 o
   4  -4 -12      793.95      830.99     41.53 o
   5  -4 -12       51.70       57.60     28.69 o
   6  -4 -12      748.62      742.40     43.38 o
   7  -4 -12     4909.11     4973.01    162.50 o
   8  -4 -12       20.64       71.23     96.47 o
   9  -4 -12       18.98      -76.59     86.64 o
  10  -4 -12       17.65      -74.70     74.70 o
  -8  -3 -12      274.90      298.19     86.14 o
  -7  -3 -12     1588.34     1389.61     66.01 o
  -6  -3 -12     1749.26     1656.67     57.71 o
  -5  -3 -12       84.81       70.50     24.11 o
  -4  -3 -12     1886.37     1892.10    116.88 o
  -3  -3 -12     4077.69     3998.52    116.37 o
  -2  -3 -12      498.08      446.89     24.00 o
  -1  -3 -12     1863.59     1727.56     69.00 o
   0  -3 -12     1268.14     1345.30     51.29 o
   1  -3 -12      891.20      911.76     39.80 o
   2  -3 -12     5699.70     5904.69    114.49 o
   3  -3 -12     5720.62     5957.31    155.55 o
   4  -3 -12      866.58      838.94     39.70 o
   5  -3 -12       35.84      124.35     28.81 o
   6  -3 -12     2793.68     2983.84    115.91 o
   7  -3 -12       47.28       10.99     33.26 o
   8  -3 -12     2653.77     2607.06    106.01 o
   9  -3 -12        1.95       41.39     81.11 o
  10  -3 -12       16.28      -34.47    100.34 o
  -8  -2 -12      944.56      896.41     61.51 o
  -7  -2 -12      106.07       18.62     32.55 o
  -6  -2 -12      331.15      321.97     25.74 o
  -5  -2 -12     1338.02     1330.68     67.60 o
  -4  -2 -12      385.38      378.11     24.48 o
  -3  -2 -12      687.91      725.94     46.41 o
  -2  -2 -12     6617.44     6522.73    137.11 o
  -1  -2 -12      903.21      832.59     31.30 o
   0  -2 -12     1900.62     1950.51     47.72 o
   1  -2 -12      715.09      679.82     26.67 o
   2  -2 -12     2935.68     2783.45     61.12 o
   3  -2 -12     6200.08     6312.60    162.16 o
   4  -2 -12     1371.86     1459.53     48.78 o
   5  -2 -12     1355.61     1345.62     90.97 o
   6  -2 -12      201.62      215.52     30.78 o
   7  -2 -12     2509.26     2666.53     80.76 o
   8  -2 -12       26.12       10.76     68.29 o
   9  -2 -12     1263.09     1102.20     73.15 o
  10  -2 -12       24.66       84.76     69.94 o
  -9  -1 -12      250.77      411.66     90.29 o
  -8  -1 -12     1090.03     1189.59     74.70 o
  -7  -1 -12      754.20      761.65     50.38 o
  -6  -1 -12      358.12      307.50     27.75 o
  -5  -1 -12      617.47      644.35     34.06 o
  -4  -1 -12     2265.37     2280.25    172.55 o
  -3  -1 -12     1034.61      877.46     60.50 o
  -2  -1 -12      989.10      977.66     35.84 o
  -1  -1 -12     4405.19     4104.06     92.39 o
   0  -1 -12      671.29      675.19     21.58 o
   1  -1 -12      291.69      292.22     12.18 o
   2  -1 -12     5263.81     5291.36    101.73 o
   3  -1 -12     1791.71     1779.17     43.53 o
   4  -1 -12     5365.55     5454.50    124.58 o
   5  -1 -12      985.77      993.38     42.27 o
   6  -1 -12      143.77      148.35     28.83 o
   7  -1 -12      167.78      146.72     35.66 o
   8  -1 -12     3181.35     3193.87     97.30 o
   9  -1 -12        9.74       -2.00     86.91 o
  10  -1 -12      389.37      273.39    106.56 o
  11  -1 -12       98.01       94.66     82.84 o
  -8   0 -12      504.25      523.34     50.99 o
  -7   0 -12      208.50      205.96     31.63 o
  -6   0 -12      833.03      816.18     62.30 o
  -5   0 -12      590.62      646.08     71.59 o
  -4   0 -12      356.10      405.69     27.19 o
  -3   0 -12     3439.91     3506.16     97.39 o
  -2   0 -12     4688.59     4478.61    118.24 o
  -1   0 -12     4617.21     4459.88    121.35 o
   0   0 -12     1655.41     1666.62     42.27 o
   1   0 -12     1778.02     1755.71     34.77 o
   2   0 -12     1775.39     1852.87     44.28 o
   3   0 -12     5782.00     5964.26    106.74 o
   4   0 -12     4254.56     4211.49    118.85 o
   5   0 -12     2027.67     1969.92     60.11 o
   6   0 -12      486.33      432.32     32.97 o
   7   0 -12      970.49      909.36     84.46 o
   8   0 -12      214.26      238.93     42.92 o
   9   0 -12     2541.41     2535.23    158.23 o
  10   0 -12       94.33      120.61     98.88 o
  11   0 -12      151.52      192.63    120.54 o
  -9   1 -12       29.62       21.42     73.01 o
  -8   1 -12     1185.45     1247.85     52.37 o
  -7   1 -12      712.11      659.76     68.71 o
  -6   1 -12      134.75      160.17     72.51 o
  -5   1 -12     4879.84     5266.08    193.62 o
  -4   1 -12     2732.14     2826.42     84.95 o
  -3   1 -12      123.24      150.04     26.48 o
  -2   1 -12     1546.35     1672.14     77.23 o
  -1   1 -12    11113.25    11999.60    339.23 o
   0   1 -12     1464.26     1418.59     39.47 o
   1   1 -12      986.38     1031.57     24.68 o
   2   1 -12     2493.21     2452.43     48.72 o
   3   1 -12     5000.42     5102.61     94.72 o
   4   1 -12     3888.48     3796.76     92.37 o
   5   1 -12     2022.60     1887.22     68.21 o
   6   1 -12      852.09      846.50     42.12 o
   7   1 -12        7.86      -12.15     36.24 o
   8   1 -12     3342.07     3406.85    100.76 o
   9   1 -12       89.77      105.20     53.92 o
  10   1 -12     1118.87     1184.09    121.76 o
  11   1 -12       16.60      196.93    112.78 o
  -9   2 -12      422.93      428.71    105.26 o
  -8   2 -12      166.90      202.90     42.11 o
  -7   2 -12     1789.75     1771.08     72.85 o
  -6   2 -12     3486.80     3737.01    194.70 o
  -5   2 -12      153.68       91.05     32.32 o
  -4   2 -12     2474.38     2532.86     78.81 o
  -3   2 -12     3453.42     3569.29     99.53 o
  -2   2 -12     2073.14     2020.47     86.56 o
  -1   2 -12     2840.21     2730.68     77.64 o
   0   2 -12     5767.55     5745.74    125.21 o
   1   2 -12      790.26      689.82     28.67 o
   2   2 -12     1191.90     1214.49     32.94 o
   3   2 -12     1026.04      991.73     29.42 o
   4   2 -12     1350.52     1330.19     47.76 o
   5   2 -12     2701.06     2897.39    226.14 o
   6   2 -12     1405.51     1441.11     49.02 o
   7   2 -12      356.59      300.82     42.59 o
   8   2 -12      159.59      249.54     50.64 o
   9   2 -12     4056.19     3811.67    141.33 o
  10   2 -12        8.93       93.20     94.20 o
  11   2 -12      160.29      294.35    113.01 o
  -9   3 -12      492.42      300.34     72.17 o
  -8   3 -12     1154.58     1151.19     64.62 o
  -7   3 -12      169.12      227.61     42.87 o
  -6   3 -12      879.98      931.99    111.17 o
  -5   3 -12      732.34      767.98     44.06 o
  -4   3 -12      719.04      703.06     68.87 o
  -3   3 -12      544.92      518.66     35.12 o
  -2   3 -12     2437.82     2788.04     83.10 o
  -1   3 -12     4125.75     4198.17     90.67 o
   0   3 -12     1323.42     1184.23     37.28 o
   1   3 -12     1459.93     1393.15     34.49 o
   2   3 -12      980.44      972.66     27.20 o
   3   3 -12      158.82      154.84     19.15 o
   4   3 -12     1885.52     1958.14     53.55 o
   5   3 -12     1497.58     1354.79     54.33 o
   6   3 -12     1732.68     1690.18     68.93 o
   7   3 -12       30.01       43.03     42.78 o
   8   3 -12      423.15      467.33     37.19 o
   9   3 -12       15.27       60.16     63.45 o
  10   3 -12     1156.74     1203.36    112.17 o
  11   3 -12      198.97      172.66    106.18 o
  -9   4 -12       75.19      121.98     51.53 o
  -8   4 -12      612.73      491.82     61.07 o
  -7   4 -12     2251.44     2404.28     98.85 o
  -6   4 -12      975.93     1075.22     53.04 o
  -5   4 -12      183.20      199.89     29.88 o
  -4   4 -12     4364.01     4552.46    224.49 o
  -3   4 -12     2572.05     2697.28     78.39 o
  -2   4 -12      879.87      977.62     42.75 o
  -1   4 -12     1505.85     1480.09     42.36 o
   0   4 -12     3055.78     2772.84     56.06 o
   1   4 -12     3504.08     3486.11     66.27 o
   2   4 -12     2087.76     2107.59     60.44 o
   3   4 -12      330.22      353.18     16.17 o
   4   4 -12      799.22      740.95     39.30 o
   5   4 -12     5417.10     5485.98    126.79 o
   6   4 -12      777.12      818.77     40.35 o
   7   4 -12      619.74      526.21     69.34 o
   8   4 -12       18.43      -10.72     38.34 o
   9   4 -12     1519.72     1571.33    132.90 o
  10   4 -12        0.87       37.77     72.63 o
  -9   5 -12      988.65     1010.30     73.98 o
  -8   5 -12      516.35      587.55     65.26 o
  -7   5 -12      125.47      161.78     44.23 o
  -6   5 -12     2791.50     2767.22    178.69 o
  -5   5 -12      519.31      554.66     56.47 o
  -4   5 -12       70.89       71.89     27.31 o
  -3   5 -12     2104.12     2038.59     71.58 o
  -2   5 -12     1780.23     1780.58     62.13 o
  -1   5 -12      450.33      373.16     46.43 o
   0   5 -12     2820.80     2933.73     60.91 o
   1   5 -12     9187.75     9244.93    158.33 o
   2   5 -12     7174.59     7129.38    177.24 o
   3   5 -12      750.32      801.02     29.44 o
   4   5 -12     1620.16     1660.43     36.82 o
   5   5 -12     3057.59     3152.49     79.29 o
   6   5 -12     4002.64     3965.05    186.05 o
   7   5 -12      143.35      114.15     35.20 o
   8   5 -12      182.33       96.42     40.59 o
   9   5 -12       82.23       54.08     42.40 o
  10   5 -12     1357.96     1187.08    111.48 o
  11   5 -12       15.19      -65.64     71.63 o
  -9   6 -12      262.41      247.85     45.99 o
  -8   6 -12      919.96      894.83    109.06 o
  -7   6 -12     1277.68     1353.37     98.69 o
  -6   6 -12        3.08      -34.19     34.19 o
  -5   6 -12     1298.56     1311.89     57.76 o
  -4   6 -12     2327.96     2286.01    162.61 o
  -3   6 -12      296.32      318.37     34.51 o
  -2   6 -12      764.18      761.59     58.08 o
  -1   6 -12     2570.78     2712.02     82.29 o
   0   6 -12     2820.63     2853.86     59.72 o
   1   6 -12     2032.47     1930.94     42.51 o
   2   6 -12     6669.12     6865.51    124.67 o
   3   6 -12      276.55      254.22     21.03 o
   4   6 -12     1009.30     1000.62     26.49 o
   5   6 -12     3779.77     3939.74     97.29 o
   6   6 -12     1632.78     1720.47     56.25 o
   7   6 -12     2979.00     3032.93     89.66 o
   8   6 -12       47.65       52.11     32.97 o
   9   6 -12        8.51        8.51     49.19 o
  10   6 -12       60.40      126.45     62.72 o
  -9   7 -12      803.79      807.31     66.00 o
  -8   7 -12      148.14       63.54     46.29 o
  -7   7 -12      476.44      471.70     72.24 o
  -6   7 -12     1711.66     1784.40     76.53 o
  -5   7 -12     3529.49     3731.04    142.15 o
  -4   7 -12      429.12      416.55     42.96 o
  -3   7 -12     3469.25     3672.87    117.31 o
  -2   7 -12     2019.43     2005.74     57.93 o
  -1   7 -12     1284.56     1206.12     40.33 o
   0   7 -12       83.50      101.04     16.97 o
   1   7 -12     1353.01     1276.15     35.91 o
   2   7 -12     3110.34     3124.11    108.23 o
   3   7 -12      967.29      952.48     38.66 o
   4   7 -12      368.92      360.00     26.25 o
   5   7 -12      221.46      237.25     31.29 o
   6   7 -12      985.76      948.43     45.28 o
   7   7 -12      105.45      103.64     69.69 o
   8   7 -12     3063.61     2876.18    150.48 o
   9   7 -12        4.67      -32.04     48.67 o
  10   7 -12      623.06      553.92    103.64 o
  -9   8 -12      345.61      340.28     53.31 o
  -8   8 -12     1315.16     1297.31     74.43 o
  -7   8 -12      436.90      439.45     77.16 o
  -6   8 -12      336.44      313.44     84.99 o
  -5   8 -12     2684.94     2774.91     95.12 o
  -4   8 -12      382.26      332.28     37.71 o
  -3   8 -12      211.24      219.11     33.86 o
  -2   8 -12     5051.27     5475.29    133.02 o
  -1   8 -12     1591.89     1531.12     40.83 o
   0   8 -12      109.18      105.09     23.42 o
   1   8 -12     1725.13     1662.69     42.15 o
   2   8 -12     2650.58     2590.68     62.42 o
   3   8 -12     3846.44     3898.29     81.39 o
   4   8 -12      791.68      756.95     44.04 o
   5   8 -12      185.00      167.28     29.59 o
   6   8 -12       10.91       20.94     31.82 o
   7   8 -12     3428.67     3468.55     98.27 o
   8   8 -12      145.40      149.42     40.76 o
   9   8 -12      461.10      401.64     94.05 o
  10   8 -12       39.06       -5.99     63.80 o
  -9   9 -12      294.29      270.30     54.70 o
  -8   9 -12      102.65       23.42     80.00 o
  -7   9 -12     1548.23     1553.37    117.16 o
  -6   9 -12      695.81      780.52    145.49 o
  -5   9 -12       96.40       78.60     37.86 o
  -4   9 -12     1746.60     1743.66     72.94 o
  -3   9 -12     3100.17     3219.52     99.12 o
  -2   9 -12     2769.54     2949.30     88.86 o
  -1   9 -12     3395.41     3589.03     76.52 o
   0   9 -12      723.70      728.90     27.68 o
   1   9 -12      555.00      483.46     24.56 o
   2   9 -12     3467.02     3410.82     91.32 o
   3   9 -12     2148.14     2150.55     68.95 o
   4   9 -12     3274.70     3319.30     86.49 o
   5   9 -12      520.03      536.44     39.32 o
   6   9 -12      467.07      492.00     80.79 o
   7   9 -12      484.30      451.53     43.25 o
   8   9 -12     2798.08     2957.56    216.54 o
   9   9 -12       17.30       -2.84     62.84 o
  10   9 -12       92.76      218.27     89.67 o
  -9  10 -12      435.15      293.20     76.93 o
  -8  10 -12      676.87      619.05    112.32 o
  -7  10 -12       17.90       -7.83     70.25 o
  -6  10 -12     1698.61     1699.95    117.81 o
  -5  10 -12     1089.85     1088.91     56.01 o
  -4  10 -12      173.12      157.27     55.74 o
  -3  10 -12      673.87      693.38     42.66 o
  -2  10 -12     4981.19     5216.82    107.84 o
  -1  10 -12      324.36      307.46     23.98 o
   0  10 -12      456.11      475.71     25.77 o
   1  10 -12     1206.35     1163.69     36.32 o
   2  10 -12     1993.43     1938.82     62.74 o
   3  10 -12     5877.06     5996.11    120.07 o
   4  10 -12     2084.93     2129.35     54.84 o
   5  10 -12      644.40      551.34     38.81 o
   6  10 -12      320.70      372.36     35.43 o
   7  10 -12     1893.87     1862.79     68.60 o
   8  10 -12       67.40       73.17     46.52 o
   9  10 -12      777.62      670.70    118.92 o
  10  10 -12      115.82      139.42     96.58 o
  -9  11 -12       44.38       81.83     66.77 o
  -8  11 -12      559.04      641.49     53.92 o
  -7  11 -12     1406.03     1663.54    120.92 o
  -6  11 -12       91.34      147.18     56.51 o
  -5  11 -12     2107.20     2145.32     87.05 o
  -4  11 -12     1206.86     1199.57     50.47 o
  -3  11 -12     1775.26     1707.48     61.00 o
  -2  11 -12      590.60      675.21     30.79 o
  -1  11 -12     4328.29     4525.04     97.64 o
   0  11 -12     1011.89     1012.57     36.53 o
   1  11 -12      394.02      371.55     27.68 o
   2  11 -12     1131.88     1122.01     40.57 o
   3  11 -12     3475.48     3538.58     80.14 o
   4  11 -12     4464.20     4518.02     85.24 o
   5  11 -12      428.09      415.35     23.63 o
   6  11 -12       82.93       31.58     33.86 o
   7  11 -12      141.41      126.72     50.08 o
   8  11 -12     1670.95     1662.21     84.73 o
   9  11 -12        5.07      -30.86     78.69 o
  -9  12 -12      295.21      245.52     58.23 o
  -8  12 -12      211.07      164.65     61.06 o
  -7  12 -12      128.01      276.69     67.25 o
  -5  12 -12      120.28      105.08     53.08 o
  -4  12 -12      155.54       92.91     28.14 o
  -3  12 -12      810.77      854.09     39.14 o
  -2  12 -12     1410.04     1411.34     45.62 o
  -1  12 -12      973.74      944.71     33.85 o
   0  12 -12     2069.02     2126.15     57.92 o
   1  12 -12      205.73      188.09     23.39 o
   2  12 -12      297.67      246.39     27.83 o
   3  12 -12     1685.23     1685.44     50.77 o
   4  12 -12     1052.83      957.79     37.29 o
   5  12 -12     2043.48     2049.06     55.01 o
   6  12 -12      416.79      406.37     53.49 o
   7  12 -12      360.96      330.08     46.13 o
   8  12 -12        6.96      -55.48     55.48 o
   9  12 -12     1740.94     1601.89    135.28 o
  -8  13 -12      589.53      691.35     65.09 o
  -7  13 -12      656.21      659.80     82.69 o
  -6  13 -12       48.77      -69.02     77.77 o
  -5  13 -12     2229.60     2234.85    144.18 o
  -4  13 -12      841.71      819.61     52.14 o
  -3  13 -12      320.79      223.24     30.80 o
  -2  13 -12      718.12      809.71     38.23 o
  -1  13 -12     3909.81     4186.21    108.84 o
   0  13 -12     2532.03     2680.94     64.30 o
   1  13 -12     1307.18     1337.58     41.90 o
   2  13 -12       97.43       84.89     26.55 o
   3  13 -12      186.89      217.24     26.93 o
   4  13 -12     4905.28     5028.89     97.80 o
   5  13 -12      697.44      755.82     34.21 o
   6  13 -12      288.40      300.28     46.36 o
   7  13 -12       24.67       92.12     42.04 o
   8  13 -12     1124.13     1356.83    110.25 o
  -8  14 -12       19.68       61.84     43.75 o
  -7  14 -12      576.13      736.09     83.41 o
  -6  14 -12     1078.66     1259.09     98.04 o
  -5  14 -12       57.22       44.61     58.12 o
  -4  14 -12     2183.81     2087.83     94.55 o
  -3  14 -12      246.06      251.24     30.61 o
  -2  14 -12      270.97      240.47     24.75 o
  -1  14 -12     1528.88     1572.55     48.99 o
   0  14 -12     3635.57     3697.93     85.91 o
   1  14 -12      801.37      816.96     53.56 o
   2  14 -12       66.00       67.88     34.43 o
   3  14 -12     1337.42     1336.63     45.47 o
   4  14 -12     1723.39     1653.25     46.05 o
   5  14 -12     2260.42     2386.96     65.10 o
   6  14 -12      215.13      158.25     65.59 o
   7  14 -12       57.55      -42.53     66.26 o
   8  14 -12        9.61        8.91     71.25 o
  -7  15 -12        4.89       60.19     66.03 o
  -6  15 -12      199.22      207.44     93.05 o
  -5  15 -12     1160.67     1131.19    113.24 o
  -4  15 -12      136.89      170.69     39.78 o
  -3  15 -12     1018.38      936.43     43.80 o
  -2  15 -12      429.36      465.85     37.82 o
  -1  15 -12     1498.35     1586.06     48.61 o
   0  15 -12     1343.75     1409.86     65.22 o
   1  15 -12     1170.18     1177.33     40.83 o
   2  15 -12      392.52      329.02     30.45 o
   3  15 -12      463.10      419.29     36.11 o
   4  15 -12     1883.10     1948.62     57.69 o
   5  15 -12      399.32      393.96     31.47 o
   6  15 -12     1087.47     1122.69     69.17 o
   7  15 -12       21.32       54.20     69.94 o
  -7  16 -12      511.32      526.59     65.49 o
  -6  16 -12      437.16      413.27     84.22 o
  -5  16 -12       39.06      123.79     44.87 o
  -4  16 -12     2343.70     2667.69    128.62 o
  -3  16 -12       60.51      116.62     36.44 o
  -2  16 -12       71.37      130.21     46.36 o
  -1  16 -12      513.32      507.10     32.27 o
   0  16 -12     2002.97     2095.38     63.14 o
   1  16 -12     1583.63     1492.13     65.67 o
   2  16 -12      896.84      961.36     63.27 o
   3  16 -12       79.55       10.92     27.43 o
   4  16 -12      200.45      235.38     29.76 o
   5  16 -12     1344.99     1406.92     74.66 o
   6  16 -12      517.45      434.62     77.31 o
   7  16 -12      507.35      635.54     87.29 o
  -6  17 -12      269.48      372.83     44.77 o
  -5  17 -12      669.48      720.60     90.67 o
  -4  17 -12       25.29       23.95     43.94 o
  -3  17 -12     1183.82     1220.12    110.77 o
  -2  17 -12      389.04      370.73     34.78 o
  -1  17 -12       75.26       88.20     35.56 o
   0  17 -12     1007.03      966.94     49.39 o
   1  17 -12     2044.47     2279.88     73.68 o
   2  17 -12      411.77      368.60     43.38 o
   3  17 -12       80.53       50.52     27.70 o
   4  17 -12      170.64      139.43     45.10 o
   5  17 -12       48.53      -16.71     76.62 o
   6  17 -12     1247.70     1288.81    103.34 o
  -6  18 -12        9.82       60.81    105.18 o
  -5  18 -12      377.50      472.01    106.95 o
  -4  18 -12     1155.62     1275.83    137.50 o
  -3  18 -12      397.48      332.16     65.37 o
  -2  18 -12      863.25      892.15     78.40 o
  -1  18 -12      137.24      127.22     36.85 o
   0  18 -12      824.25      848.46     88.30 o
   1  18 -12      714.79      738.79     48.04 o
   2  18 -12      738.29      741.58     55.36 o
   3  18 -12      287.47      305.46     40.59 o
   4  18 -12       58.47       24.79     49.93 o
   5  18 -12      663.19      589.07     73.66 o
  -5  19 -12      115.28      243.30     79.84 o
  -4  19 -12      222.05      304.33    106.56 o
  -3  19 -12      817.38      700.72    110.25 o
  -2  19 -12       57.97       22.96     81.38 o
  -1  19 -12       38.86       -8.85     44.48 o
   0  19 -12      367.59      381.23     50.80 o
   1  19 -12      597.84      528.76    119.19 o
   2  19 -12      212.33      225.72     49.44 o
   3  19 -12      456.00      394.22     52.27 o
   4  19 -12       20.80       69.42     53.45 o
  -3  20 -12       55.76      240.30    104.34 o
  -2  20 -12      843.91      707.70     90.82 o
  -1  20 -12       80.63        5.76     60.19 o
   0  20 -12       99.70       11.44     83.15 o
   1  20 -12      402.96      463.41     75.47 o
   2  20 -12      645.44      737.97     70.34 o
   1 -13 -11      742.69      689.66     64.26 o
   2 -13 -11      160.08       84.99     59.19 o
  -3 -12 -11       38.07       89.06     66.10 o
  -2 -12 -11      284.30      179.88     62.19 o
  -1 -12 -11      356.94      368.90     47.83 o
   0 -12 -11      619.32      551.39     66.64 o
   1 -12 -11      244.42      199.07     43.99 o
   2 -12 -11     1016.58      955.91     80.23 o
   4 -12 -11       79.16       99.50     51.67 o
   5 -12 -11      668.31      704.63     96.50 o
   6 -12 -11      345.76      341.87     93.51 o
  -4 -11 -11       44.66        1.92     70.94 o
  -3 -11 -11      868.99      829.54     80.15 o
  -2 -11 -11      450.04      372.57     89.56 o
   0 -11 -11      595.36      541.45     50.06 o
   1 -11 -11      827.57      777.77     34.33 o
   2 -11 -11     1247.44     1136.37     44.36 o
   3 -11 -11      908.71      826.54     41.70 o
   4 -11 -11      197.23      136.02     33.84 o
   5 -11 -11      401.13      324.83     77.08 o
   6 -11 -11     1063.49     1299.86    118.00 o
   7 -11 -11      146.78      189.17     70.17 o
  -5 -10 -11     1044.49     1070.35     76.68 o
  -4 -10 -11      302.45      274.54     45.76 o
  -3 -10 -11      155.61      193.25     75.35 o
  -2 -10 -11     1964.25     1768.64     97.35 o
  -1 -10 -11      769.85      778.57     40.61 o
   0 -10 -11     1439.03     1393.03     44.74 o
   1 -10 -11      278.14      234.87     33.18 o
   2 -10 -11     2636.79     2699.38    125.67 o
   3 -10 -11     1149.42     1045.46     49.25 o
   4 -10 -11      559.61      524.76     41.32 o
   5 -10 -11       64.13      -12.20     74.51 o
   6 -10 -11      132.87      119.51     41.33 o
   7 -10 -11     1810.53     1788.37    144.49 o
   8 -10 -11        3.88      109.33    107.41 o
  -6  -9 -11      190.66      160.81     49.46 o
  -5  -9 -11       36.36       57.14     45.22 o
  -4  -9 -11     1407.06     1465.33     72.52 o
  -3  -9 -11     1377.98     1439.57     62.81 o
  -2  -9 -11      375.54      404.91     38.69 o
  -1  -9 -11     2357.16     2355.53     51.20 o
   0  -9 -11     1665.25     1664.16     53.90 o
   1  -9 -11      929.91      874.10     35.35 o
   2  -9 -11     1462.86     1475.80     57.92 o
   3  -9 -11      791.48      720.79     38.76 o
   4  -9 -11     1176.92     1173.95     48.09 o
   5  -9 -11      111.68      114.52     36.69 o
   6  -9 -11      406.05      411.43     84.99 o
   7  -9 -11      115.85       84.76     41.08 o
   8  -9 -11     1600.24     1554.83    135.81 o
   9  -9 -11       31.28       99.65     78.16 o
  -6  -8 -11      293.49      274.15     41.81 o
  -5  -8 -11      487.25      516.38     43.12 o
  -4  -8 -11       39.70       81.12     68.71 o
  -3  -8 -11     1578.68     1633.75     96.74 o
  -2  -8 -11     2093.05     2108.60    125.06 o
  -1  -8 -11     1149.36     1116.88     34.40 o
   0  -8 -11      899.52      805.71     40.94 o
   1  -8 -11     1795.70     1821.37     52.33 o
   2  -8 -11     1443.18     1480.80     47.20 o
   3  -8 -11     2790.27     2689.09     75.87 o
   4  -8 -11      249.20      273.81     26.18 o
   5  -8 -11     1958.38     1874.35     61.03 o
   6  -8 -11      220.52      293.46     97.00 o
   7  -8 -11     1343.79     1417.99     65.94 o
   8  -8 -11      215.29      188.78     48.63 o
   9  -8 -11     1169.49     1106.31    112.47 o
  -7  -7 -11      474.16      454.58    103.03 o
  -6  -7 -11      150.85       18.27     78.92 o
  -5  -7 -11      990.46      973.03     93.36 o
  -4  -7 -11     1504.27     1599.20     94.05 o
  -3  -7 -11      608.67      555.05     42.48 o
  -2  -7 -11      672.54      687.18     24.76 o
  -1  -7 -11     5408.19     5431.44    100.72 o
   0  -7 -11     1167.82     1214.77     38.38 o
   1  -7 -11      767.72      738.87     39.44 o
   2  -7 -11       52.32       25.39     23.91 o
   3  -7 -11     1019.34     1027.35     40.45 o
   4  -7 -11     2369.00     2345.67     68.61 o
   5  -7 -11      485.30      453.62     31.10 o
   6  -7 -11      264.91      253.32     38.92 o
   7  -7 -11      334.60      329.67    143.11 o
   8  -7 -11     3706.87     3843.22    138.32 o
   9  -7 -11        1.31      -69.56     69.56 o
  -6  -6 -11     1022.38     1168.35    106.02 o
  -5  -6 -11       51.66       98.35     67.48 o
  -4  -6 -11     2295.71     2205.38     99.13 o
  -3  -6 -11     2222.29     2159.50    129.13 o
  -2  -6 -11     2770.89     2793.64     57.62 o
  -1  -6 -11      931.20      884.25     29.43 o
   0  -6 -11     2163.19     2218.35     62.91 o
   1  -6 -11     2590.08     2621.87     58.34 o
   2  -6 -11      240.88      244.30     29.15 o
   3  -6 -11     2691.77     2821.92     74.29 o
   4  -6 -11      631.05      617.56     66.18 o
   5  -6 -11     3808.11     4078.16    104.73 o
   6  -6 -11      556.41      482.69     40.01 o
   7  -6 -11      638.91      621.40     57.50 o
   8  -6 -11       91.47      135.71     54.40 o
   9  -6 -11     2533.32     2320.22    108.80 o
  10  -6 -11       38.62      313.55    124.45 o
  -8  -5 -11     1056.54     1096.03    119.77 o
  -7  -5 -11      423.68      296.42     63.72 o
  -6  -5 -11      316.56      343.72     80.15 o
  -5  -5 -11     2795.77     2729.70    153.39 o
  -4  -5 -11      443.13      459.71     48.71 o
  -3  -5 -11      419.31      420.46     58.08 o
  -2  -5 -11     1064.12      969.88     69.98 o
  -1  -5 -11     2916.39     2859.13     67.34 o
   0  -5 -11     1997.88     2003.63     51.93 o
   1  -5 -11     3468.54     3402.77     69.86 o
   2  -5 -11     2380.38     2288.03     58.75 o
   3  -5 -11     2314.19     2320.57     63.90 o
   4  -5 -11     3837.02     4034.48     99.85 o
   5  -5 -11      660.09      654.93     39.00 o
   6  -5 -11     2624.71     2643.61     78.86 o
   7  -5 -11       81.71       30.97     32.27 o
   8  -5 -11     1753.00     1783.74     83.88 o
   9  -5 -11       28.66       24.85     45.70 o
  10  -5 -11     1607.24     1563.50    134.35 o
  -8  -4 -11      121.92       83.15     69.63 o
  -7  -4 -11     1597.14     1374.93    137.69 o
  -6  -4 -11     2353.45     2176.46    105.65 o
  -5  -4 -11      177.78      139.80     32.99 o
  -4  -4 -11     2148.25     2168.05     78.82 o
  -3  -4 -11     3177.93     3471.19    138.51 o
  -2  -4 -11     1310.75     1323.25     36.92 o
  -1  -4 -11     1234.55     1199.33     35.17 o
   0  -4 -11     3510.38     3486.24     79.02 o
   1  -4 -11     3789.73     3677.20     74.00 o
   2  -4 -11     1036.60     1068.51     41.60 o
   3  -4 -11      541.14      521.11     29.36 o
   4  -4 -11     2807.80     2786.72     73.37 o
   5  -4 -11     1023.38      988.78     43.06 o
   6  -4 -11      516.59      511.97     39.01 o
   7  -4 -11       77.81       77.48     34.81 o
   8  -4 -11       11.54       48.21     51.06 o
   9  -4 -11     2650.05     2570.45    108.89 o
  10  -4 -11        8.70       28.48     93.28 o
  -9  -3 -11      489.70      491.97    119.15 o
  -8  -3 -11      844.68      773.48     75.81 o
  -7  -3 -11      328.33      252.61     31.55 o
  -6  -3 -11     1223.11     1258.92     48.51 o
  -5  -3 -11     3480.10     3397.36    140.52 o
  -4  -3 -11      147.02      129.84     15.19 o
  -3  -3 -11     1413.73     1434.78     46.37 o
  -2  -3 -11     2160.84     2162.99     52.34 o
  -1  -3 -11     3167.56     3299.92     74.14 o
   0  -3 -11     2965.26     3005.50     49.14 o
   1  -3 -11     4997.83     4956.95     94.95 o
   2  -3 -11     1421.92     1437.86     37.40 o
   3  -3 -11      351.22      360.17     28.29 o
   4  -3 -11     5345.36     5463.79    118.56 o
   5  -3 -11      444.34      422.67     27.23 o
   6  -3 -11     4948.71     5020.48    123.27 o
   7  -3 -11      293.67      348.75     36.64 o
   8  -3 -11       66.63       72.61     32.10 o
   9  -3 -11        9.45      -10.25     46.22 o
  10  -3 -11     2005.85     1975.78    153.39 o
  11  -3 -11       18.13      177.81    122.84 o
  -9  -2 -11      103.04       64.95     72.70 o
  -8  -2 -11      510.41      422.03     56.35 o
  -7  -2 -11     1465.61     1522.83     75.43 o
  -6  -2 -11      210.13      254.17     22.12 o
  -5  -2 -11      506.64      538.50     25.53 o
  -4  -2 -11     2703.37     2743.88     88.52 o
  -3  -2 -11     1032.30      961.92     61.23 o
  -2  -2 -11     1411.77     1460.28     39.28 o
  -1  -2 -11     3190.70     3157.67     71.91 o
   0  -2 -11     6376.67     6304.94    111.48 o
   1  -2 -11     6413.86     6356.73    114.98 o
   2  -2 -11     3554.17     3534.64     71.34 o
   3  -2 -11     1081.09     1086.40     38.87 o
   4  -2 -11      595.75      614.27     32.11 o
   5  -2 -11     3456.00     3434.71     86.13 o
   6  -2 -11      500.78      473.15     32.15 o
   7  -2 -11     2318.04     2272.56     72.54 o
   8  -2 -11       60.77       85.51     33.72 o
   9  -2 -11      577.03      563.54     67.53 o
  10  -2 -11       32.05       -1.00     65.03 o
  11  -2 -11     1923.32     1541.93    148.56 o
  -8  -1 -11      273.35      214.73     44.37 o
  -7  -1 -11      277.47      314.04     27.31 o
  -6  -1 -11     1814.99     1842.00     66.47 o
  -5  -1 -11     2683.58     2858.75     91.94 o
  -4  -1 -11      453.12      467.75     27.74 o
  -3  -1 -11     8424.79     8596.07    204.98 o
  -2  -1 -11     2232.07     2414.85     91.13 o
  -1  -1 -11      927.61      878.95     60.57 o
   0  -1 -11     1554.52     1549.06     34.51 o
   1  -1 -11     8579.87     8592.99    132.15 o
   2  -1 -11     2056.21     2051.46     44.07 o
   3  -1 -11     1047.16     1091.79     36.01 o
   4  -1 -11      616.56      554.52     35.34 o
   5  -1 -11      355.92      395.90     29.61 o
   6  -1 -11     1035.67     1129.01     47.06 o
   7  -1 -11      678.39      699.66     63.01 o
   8  -1 -11     3092.29     2864.72     89.17 o
   9  -1 -11       43.65      152.15    116.20 o
  10  -1 -11     1666.80     1630.53    144.03 o
  11  -1 -11        1.99       17.73     78.85 o
  -9   0 -11      380.03      274.08     73.86 o
  -8   0 -11      625.26      542.57     38.33 o
  -7   0 -11     1262.72     1308.98     44.03 o
  -6   0 -11      290.39      279.09     26.48 o
  -5   0 -11     3061.64     3221.37     79.87 o
  -4   0 -11     5819.42     6005.28    169.94 o
  -3   0 -11      244.49      148.97     23.99 o
  -2   0 -11     4555.71     4889.40    134.33 o
  -1   0 -11     2387.49     2288.63     95.20 o
   0   0 -11     3228.96     3233.71     71.67 o
   1   0 -11     2961.49     2947.51     49.69 o
   2   0 -11     4938.37     4813.82     87.93 o
   3   0 -11     2933.14     2922.42     76.48 o
   4   0 -11      554.85      562.21     31.35 o
   5   0 -11     1829.25     1769.53     54.07 o
   6   0 -11      222.77      194.10     26.40 o
   7   0 -11     2028.21     2292.32     72.57 o
   8   0 -11      371.97      358.94     47.21 o
   9   0 -11       39.54       78.14     66.95 o
  10   0 -11       65.90       85.91     95.81 o
  11   0 -11     1321.16     1432.37    143.11 o
  -9   1 -11      789.96      602.29    102.19 o
  -8   1 -11      217.87      219.38     32.64 o
  -7   1 -11     1510.72     1459.45     67.59 o
  -6   1 -11     1869.77     2176.91     64.22 o
  -5   1 -11      252.82      263.16     29.39 o
  -4   1 -11     3017.16     3199.78    104.37 o
  -3   1 -11     4722.36     4604.43    120.51 o
  -2   1 -11     1269.10     1379.79     50.88 o
  -1   1 -11     1105.91     1046.76     40.56 o
   0   1 -11      750.33      679.99     23.67 o
   1   1 -11     2090.83     2026.93     43.63 o
   2   1 -11     5617.53     5547.84     87.08 o
   3   1 -11     2416.84     2339.81     50.24 o
   4   1 -11      664.63      657.23     37.02 o
   5   1 -11        1.06       12.36     21.78 o
   6   1 -11     4758.06     4801.39    114.61 o
   7   1 -11      143.16      131.06     30.21 o
   8   1 -11     2801.38     2646.38     87.24 o
   9   1 -11      201.73      185.33     51.04 o
  10   1 -11      255.06      279.99     95.97 o
  11   1 -11       41.80      -84.07    102.80 o
 -10   2 -11      126.22      164.60     79.84 o
  -9   2 -11     1088.17     1092.48     94.74 o
  -8   2 -11     1416.57     1388.86     48.34 o
  -7   2 -11      142.20       36.91     32.19 o
  -6   2 -11       45.25       66.41     47.83 o
  -5   2 -11     1796.98     2033.25    176.70 o
  -4   2 -11     3471.95     3579.12    148.63 o
  -3   2 -11     1362.81     1400.96     91.44 o
  -2   2 -11     6557.81     6375.66    161.96 o
  -1   2 -11     2342.29     2293.14     67.75 o
   0   2 -11      986.65      988.86     30.47 o
   1   2 -11      563.26      529.08     30.20 o
   2   2 -11     3696.72     3587.37     59.74 o
   3   2 -11     4455.74     4598.80    123.24 o
   4   2 -11     1460.64     1507.77     49.86 o
   5   2 -11     1156.35     1220.16    134.58 o
   6   2 -11      230.66      217.59     31.00 o
   7   2 -11     5430.69     5737.83    134.52 o
   8   2 -11      458.56      472.20     47.48 o
   9   2 -11     1327.93     1232.94     73.25 o
  10   2 -11       22.32       58.07     56.19 o
  11   2 -11      349.05      430.78    119.84 o
 -10   3 -11      330.80      344.95     82.84 o
  -9   3 -11      503.88      506.94     80.60 o
  -8   3 -11     1672.40     1624.64     52.65 o
  -7   3 -11     2039.73     2024.22    105.03 o
  -6   3 -11      958.25     1084.52     51.35 o
  -5   3 -11     1406.48     1330.65     51.93 o
  -4   3 -11     2783.35     2779.78    109.75 o
  -3   3 -11     3820.47     3994.34    109.29 o
  -2   3 -11      622.17      647.98     30.59 o
  -1   3 -11     6948.23     7277.56    182.13 o
   0   3 -11     1600.64     1484.74     39.42 o
   1   3 -11      176.20      174.97     15.95 o
   2   3 -11     3031.63     2889.66     57.09 o
   3   3 -11     3767.31     3653.89     72.84 o
   4   3 -11     6024.16     6200.05    127.48 o
   5   3 -11      944.04     1009.01     38.70 o
   6   3 -11      866.83      866.07     59.27 o
   7   3 -11      751.07      718.76     61.96 o
   8   3 -11     3303.54     3287.97     95.96 o
   9   3 -11       31.11       42.11     73.17 o
  10   3 -11      293.62      322.32     65.72 o
  11   3 -11      148.62      126.91    102.11 o
 -10   4 -11      483.96      495.27     90.67 o
  -9   4 -11      818.15      891.46     64.10 o
  -8   4 -11     1211.29     1265.85    111.90 o
  -7   4 -11      554.95      515.26     63.88 o
  -6   4 -11     2363.72     2529.97    118.12 o
  -5   4 -11     2186.05     2284.36     73.91 o
  -4   4 -11      409.68      363.84     36.67 o
  -3   4 -11     2341.16     2476.99     77.46 o
  -2   4 -11     9993.85     9974.98    249.09 o
  -1   4 -11      452.16      421.57     22.59 o
   0   4 -11     2660.56     2626.84     54.63 o
   1   4 -11     1191.89     1161.73     30.22 o
   2   4 -11      208.99      172.50     18.10 o
   3   4 -11     9306.10     9347.44    187.73 o
   4   4 -11     3563.43     3528.65     86.12 o
   5   4 -11     2100.89     2104.70     91.00 o
   6   4 -11      145.69      161.18     30.64 o
   7   4 -11      926.31      838.97     70.79 o
   8   4 -11      101.81      144.61     52.31 o
   9   4 -11     3742.40     3731.61    260.23 o
  10   4 -11      141.83      148.47     93.13 o
  11   4 -11      110.96       22.80     75.47 o
 -10   5 -11      318.54      266.18     75.08 o
  -9   5 -11      475.01      513.06     61.87 o
  -8   5 -11     1567.45     1705.53    105.41 o
  -7   5 -11     1879.06     1835.77     75.52 o
  -6   5 -11       55.37       21.49     38.71 o
  -5   5 -11       64.66       73.56     58.27 o
  -4   5 -11     2734.14     2948.49    105.22 o
  -3   5 -11     2160.49     2100.94     66.82 o
  -2   5 -11     1608.77     1623.64     59.05 o
  -1   5 -11     9336.29     9304.76    183.73 o
   0   5 -11     4198.45     4006.14     76.83 o
   1   5 -11     3414.03     3285.27     62.75 o
   2   5 -11      450.17      448.89     25.56 o
   3   5 -11     1812.55     1677.63     38.95 o
   4   5 -11     4754.47     4644.38    102.38 o
   5   5 -11      317.96      305.55     33.28 o
   6   5 -11      974.60      977.55     57.49 o
   7   5 -11      173.71      128.44     31.34 o
   8   5 -11     1792.75     1823.95     83.43 o
   9   5 -11       13.80       33.01     92.21 o
  10   5 -11     1846.26     1728.41    124.07 o
 -10   6 -11      230.40      244.61     57.72 o
  -9   6 -11      491.37      583.76     83.11 o
  -8   6 -11      199.90      178.64     45.09 o
  -7   6 -11     1222.98     1285.24    110.78 o
  -6   6 -11     3195.89     3172.99    161.30 o
  -5   6 -11     1913.08     2059.76    101.03 o
  -4   6 -11      458.30      492.09     36.95 o
  -3   6 -11     2077.03     2201.37     71.13 o
  -2   6 -11     1734.18     1746.62     59.46 o
  -1   6 -11     2868.29     2783.51     64.59 o
   0   6 -11     8697.19     8761.45    150.67 o
   1   6 -11     3960.93     3872.81     73.82 o
   2   6 -11     1278.43     1318.22     43.50 o
   3   6 -11     2930.05     2824.36     57.00 o
   4   6 -11     2425.98     2317.90     59.92 o
   5   6 -11     5038.10     5012.04    153.87 o
   6   6 -11      670.53      700.76     34.91 o
   7   6 -11      330.84      283.41     33.59 o
   8   6 -11       70.71       48.57     30.50 o
   9   6 -11     3386.01     3382.60    123.75 o
  10   6 -11       56.26      138.23     69.99 o
  11   6 -11      354.01      338.19    103.49 o
 -10   7 -11      118.83       32.12    127.44 o
  -9   7 -11      480.83      502.76     54.01 o
  -8   7 -11     1170.02     1239.44     67.88 o
  -7   7 -11     1086.46     1106.29     67.18 o
  -6   7 -11      513.82      399.24     65.76 o
  -5   7 -11     2603.43     2654.17     89.87 o
  -4   7 -11      162.06      104.22     27.90 o
  -3   7 -11     1855.76     2003.67     63.74 o
  -2   7 -11     1726.55     1762.65     49.35 o
  -1   7 -11     5991.48     6219.14    178.48 o
   0   7 -11      614.62      597.89     22.04 o
   1   7 -11    10974.40    11232.08    191.88 o
   2   7 -11      686.88      668.85     25.89 o
   3   7 -11      287.47      261.39     21.10 o
   4   7 -11     4296.60     4517.35     84.02 o
   5   7 -11     1657.88     1598.00     52.46 o
   6   7 -11     2401.54     2277.73     65.76 o
   7   7 -11      166.45      101.66     35.68 o
   8   7 -11     1386.79     1367.05     59.94 o
   9   7 -11       10.84       59.75     47.97 o
  10   7 -11     2444.82     2318.84    114.69 o
 -10   8 -11      386.36      393.83     69.13 o
  -9   8 -11      340.66      425.06     67.60 o
  -8   8 -11      199.98      233.71     86.83 o
  -7   8 -11     1095.96     1060.33     80.00 o
  -6   8 -11     2151.73     2201.00     83.37 o
  -5   8 -11      100.00       75.93     32.59 o
  -4   8 -11     7438.81     8082.78    226.88 o
  -3   8 -11     1959.73     2114.85     72.05 o
  -2   8 -11      425.58      346.89     26.09 o
  -1   8 -11     2558.56     2551.66     55.29 o
   0   8 -11     8852.66     8824.72    153.96 o
   1   8 -11     2262.60     2218.33     71.26 o
   2   8 -11     1873.01     1937.61     44.46 o
   3   8 -11      261.75      235.19     30.55 o
   4   8 -11      843.11      770.35     24.75 o
   5   8 -11     7660.89     7803.60    180.80 o
   6   8 -11     1278.55     1215.49     45.19 o
   7   8 -11     1968.18     1953.93     99.41 o
   8   8 -11       29.48       28.96     86.95 o
   9   8 -11     1739.86     1769.02    124.95 o
  10   8 -11       11.29      -44.84     83.68 o
  -9   9 -11      457.33      504.30     63.78 o
  -8   9 -11      595.73      599.44     49.09 o
  -7   9 -11      263.60      249.67     58.50 o
  -6   9 -11     1522.59     1494.17     73.66 o
  -5   9 -11     4294.50     4759.48    139.66 o
  -4   9 -11      366.34      326.84     52.86 o
  -3   9 -11     5120.82     5442.38    157.19 o
  -2   9 -11     1150.95     1241.55     47.91 o
  -1   9 -11     1460.04     1484.41     41.27 o
   0   9 -11     2496.19     2650.17     61.98 o
   1   9 -11     3948.69     3832.44     75.43 o
   2   9 -11     2440.51     2365.82     60.74 o
   3   9 -11      346.12      332.68     32.48 o
   4   9 -11      675.95      672.35     26.73 o
   5   9 -11      484.88      415.43     35.40 o
   6   9 -11     2612.70     2581.31     90.60 o
   7   9 -11       83.36       38.43     33.67 o
   8   9 -11       45.84       26.47     42.41 o
   9   9 -11      263.12       73.18     77.85 o
  10   9 -11     1951.45     1943.07    144.41 o
  -9  10 -11      176.82      308.17     58.63 o
  -8  10 -11      556.74      500.12     94.66 o
  -7  10 -11     1305.04     1425.00     98.42 o
  -6  10 -11      124.69      164.66     43.39 o
  -5  10 -11     1077.24     1039.09     59.77 o
  -4  10 -11     2193.44     2395.54     94.97 o
  -3  10 -11      462.74      433.06     33.69 o
  -2  10 -11      941.97     1062.45     34.97 o
  -1  10 -11     1164.07     1041.29     49.61 o
   0  10 -11     4647.76     4717.50     91.24 o
   1  10 -11     2856.32     2763.01     60.22 o
   2  10 -11     2436.09     2487.78     79.11 o
   3  10 -11     2093.05     2082.43     52.11 o
   4  10 -11        9.32      -17.41     17.41 o
   5  10 -11     3526.11     3538.99     91.94 o
   6  10 -11      358.45      376.73     34.88 o
   7  10 -11     1360.87     1460.31     58.64 o
   8  10 -11       32.32       21.39    133.16 o
   9  10 -11      356.42      249.15     72.67 o
  10  10 -11       60.32      116.47     63.72 o
  -9  11 -11      407.53      527.77     72.19 o
  -8  11 -11      224.30      156.67     42.28 o
  -7  11 -11      812.47     1001.29    101.34 o
  -6  11 -11     1589.52     1443.02    145.87 o
  -5  11 -11     1868.19     1798.94     77.35 o
  -4  11 -11      382.57      374.57     37.81 o
  -3  11 -11     3134.34     3152.11    107.45 o
  -2  11 -11      750.66      840.19     31.62 o
  -1  11 -11       49.07       75.45     20.01 o
   0  11 -11     1147.27     1220.04     38.14 o
   1  11 -11     4769.68     4943.95    100.75 o
   2  11 -11     5057.24     5203.51    111.28 o
   3  11 -11     3276.01     3343.13     76.36 o
   4  11 -11      179.85      147.31     22.03 o
   5  11 -11      570.27      577.36     34.40 o
   6  11 -11     2556.54     2531.29     77.33 o
   7  11 -11      809.10      734.53     48.16 o
   8  11 -11      627.04      560.24     60.13 o
   9  11 -11      187.34      276.77     79.61 o
  -9  12 -11      151.45      176.54     57.22 o
  -8  12 -11      852.27      797.99     63.42 o
  -7  12 -11      571.71      535.19     88.52 o
  -6  12 -11       67.67       -5.29     37.69 o
  -5  12 -11     1391.07     1420.22     79.96 o
  -4  12 -11     1258.93     1233.79     62.20 o
  -3  12 -11      190.71      162.24     21.89 o
  -2  12 -11     3515.13     3760.54     82.42 o
  -1  12 -11      791.82      777.96     42.40 o
   0  12 -11      760.78      745.42     30.04 o
   1  12 -11     1707.06     1659.43     44.80 o
   2  12 -11     6924.24     6867.16    138.60 o
   3  12 -11     2813.00     2999.49     68.62 o
   4  12 -11      328.04      297.94     21.31 o
   5  12 -11     1011.56     1028.19     37.34 o
   6  12 -11      415.38      510.11     51.18 o
   7  12 -11     2998.69     3298.45    116.04 o
   8  12 -11       63.46        5.76     79.31 o
   9  12 -11       24.39       68.64     78.54 o
  -9  13 -11      422.53      466.49     63.47 o
  -8  13 -11      378.94      387.39     79.50 o
  -7  13 -11      984.38     1092.49     68.94 o
  -6  13 -11      412.32      460.34     86.45 o
  -5  13 -11       18.09       60.46     33.08 o
  -4  13 -11      275.86      279.19     33.69 o
  -3  13 -11     5268.03     5590.29    121.22 o
  -2  13 -11      283.34      302.39     25.78 o
  -1  13 -11     2348.30     2423.54     59.22 o
   0  13 -11      420.87      434.86     27.22 o
   1  13 -11     1273.41     1374.34     43.00 o
   2  13 -11      527.32      497.29     28.97 o
   3  13 -11     1486.57     1501.80     49.95 o
   4  13 -11      788.66      781.91     34.18 o
   5  13 -11       15.37      -22.68     22.68 o
   6  13 -11     1501.77     1468.64     78.20 o
   7  13 -11      122.34       93.92     47.74 o
   8  13 -11     1161.71     1047.04     95.28 o
   9  13 -11       39.22       -5.99     76.39 o
  -8  14 -11      586.45      524.40     58.20 o
  -7  14 -11       77.04       30.06     36.88 o
  -6  14 -11      488.78      518.84     77.62 o
  -5  14 -11     1263.30     1239.14     79.96 o
  -4  14 -11     1053.71     1066.10     44.18 o
  -3  14 -11      150.04      171.43     31.59 o
  -2  14 -11     3499.31     3640.24     85.04 o
  -1  14 -11      587.61      534.22     32.51 o
   0  14 -11      755.99      804.67     40.25 o
   1  14 -11      363.41      333.71     28.85 o
   2  14 -11     1476.05     1482.42     43.98 o
   3  14 -11     1806.44     1865.68     54.06 o
   4  14 -11      470.96      490.89     39.76 o
   5  14 -11       69.08       40.79     32.42 o
   6  14 -11      406.83      366.26     37.47 o
   7  14 -11     1477.59     1438.36    110.78 o
   8  14 -11       39.17      -36.62     68.25 o
  -8  15 -11      298.81      367.81     51.43 o
  -7  15 -11     1086.92     1087.38     90.90 o
  -6  15 -11      113.65       31.94     87.14 o
  -5  15 -11      237.96      167.56     44.38 o
  -4  15 -11     1351.27     1409.38     56.17 o
  -3  15 -11     1220.30     1346.80     79.66 o
  -2  15 -11      421.06      410.88     28.75 o
  -1  15 -11     4215.01     4552.15    102.97 o
   0  15 -11      540.33      587.93     32.37 o
   1  15 -11      282.27      235.33     25.62 o
   2  15 -11     1052.28      966.86     43.94 o
   3  15 -11     1001.24     1040.00     37.66 o
   4  15 -11     1535.12     1552.59     71.62 o
   5  15 -11       61.73       57.62     37.07 o
   6  15 -11       68.30       97.90     38.36 o
   7  15 -11       93.14       89.60     49.21 o
  -7  16 -11       61.98      -15.31     53.59 o
  -6  16 -11     1497.74     1468.59     91.48 o
  -5  16 -11      291.40      261.02     41.69 o
  -4  16 -11       53.25       -1.14     33.26 o
  -3  16 -11      471.69      486.19     53.10 o
  -2  16 -11     1984.76     2104.38    125.11 o
  -1  16 -11      664.28      711.38     35.77 o
   0  16 -11     1492.59     1561.29     68.09 o
   1  16 -11       16.06       24.54     23.57 o
   2  16 -11      601.18      607.69     35.90 o
   3  16 -11     1092.56     1154.45     46.05 o
   4  16 -11      706.59      737.91     39.39 o
   5  16 -11      659.33      679.39     37.97 o
   6  16 -11       58.49       82.07     66.41 o
   7  16 -11      279.47       98.88     72.47 o
  -7  17 -11      545.47      685.59    127.68 o
  -6  17 -11      114.36      -60.81    102.34 o
  -5  17 -11      581.89      599.60    109.86 o
  -4  17 -11      346.26      408.47     42.06 o
  -3  17 -11      207.10      237.58     35.14 o
  -2  17 -11      149.56      113.62     31.10 o
  -1  17 -11     2538.33     2732.75    101.04 o
   0  17 -11      278.58      242.99     33.56 o
   1  17 -11      369.98      351.30     45.76 o
   2  17 -11       78.45      101.93     33.43 o
   3  17 -11      593.10      638.16     43.48 o
   4  17 -11     1618.25     1724.75     64.44 o
   5  17 -11      374.71      345.77     37.24 o
   6  17 -11      297.18      161.38     69.02 o
  -6  18 -11     1018.46      914.07    107.02 o
  -5  18 -11        9.55       79.68     60.31 o
  -4  18 -11      456.07      467.94    102.80 o
  -3  18 -11      225.10      205.38     36.88 o
  -2  18 -11      637.03      614.18     45.36 o
  -1  18 -11      367.39      321.68     47.57 o
   0  18 -11     1410.62     1527.13     81.37 o
   1  18 -11       54.49       52.21     29.89 o
   2  18 -11       46.50       27.03     26.35 o
   3  18 -11      465.83      570.07     88.44 o
   4  18 -11      355.89      347.82     42.74 o
   5  18 -11     1031.82     1016.86    116.39 o
  -5  19 -11     1052.46     1097.79    123.99 o
  -4  19 -11       72.88       44.15     71.02 o
  -3  19 -11       88.94       36.39     90.06 o
  -2  19 -11      162.63      143.14     57.29 o
  -1  19 -11     1108.03     1094.49    123.61 o
   0  19 -11      824.41      807.17     63.99 o
   1  19 -11     1391.64     1278.63    146.02 o
   2  19 -11      124.28       80.54     48.91 o
   3  19 -11       10.83       61.57     53.36 o
   4  19 -11      676.18      716.60     65.11 o
  -3  20 -11       84.17      357.00    104.34 o
  -2  20 -11       33.75      -62.11     62.11 o
  -1  20 -11      236.97      216.73     63.95 o
   0  20 -11      814.24     1009.81    107.87 o
   1  20 -11      542.10      587.01     77.31 o
   2  20 -11      515.43      545.89     73.66 o
   3  20 -11       42.80       88.64     46.90 o
  -2 -13 -10      224.71      163.91     58.50 o
  -1 -13 -10     1212.58     1301.40     91.98 o
   0 -13 -10      216.22      245.83     44.99 o
   1 -13 -10      588.28      527.67     56.74 o
   2 -13 -10       32.89      -39.23     49.75 o
   5 -13 -10      393.27      397.15     86.60 o
   6 -13 -10      483.84      411.59     76.85 o
  -4 -12 -10      367.38      235.24     74.85 o
  -3 -12 -10      733.01      764.33     52.10 o
  -2 -12 -10      559.97      538.00     41.14 o
  -1 -12 -10      128.17      159.84     47.83 o
   0 -12 -10     1258.41     1196.65     41.48 o
   1 -12 -10      432.12      425.38     35.67 o
   2 -12 -10      360.96      241.14     52.60 o
   3 -12 -10      474.81      461.61     52.34 o
   4 -12 -10     1623.65     1650.49    119.92 o
   5 -12 -10     2108.97     2115.28    129.59 o
   6 -12 -10       52.67       63.34     90.59 o
   7 -12 -10       64.65     -101.34    101.34 o
  -5 -11 -10     1187.03     1113.20     82.84 o
  -4 -11 -10      141.79      140.96     37.56 o
  -3 -11 -10       78.36      117.01     32.31 o
  -2 -11 -10      515.29      430.95     35.43 o
  -1 -11 -10      772.06      772.35     52.51 o
   0 -11 -10     1518.55     1499.56     41.54 o
   1 -11 -10     2356.45     2177.68     75.25 o
   2 -11 -10     1017.51      971.96     39.25 o
   3 -11 -10      556.15      567.88     33.56 o
   4 -11 -10     2427.25     2594.96     87.53 o
   5 -11 -10      455.26      460.34     80.00 o
   6 -11 -10     1402.35     1522.27    128.75 o
   7 -11 -10       66.89      -71.17     92.67 o
   8 -11 -10       61.62       -1.92     73.17 o
  -6 -10 -10      892.97      732.39     87.64 o
  -5 -10 -10        9.06       -3.51     40.05 o
  -4 -10 -10     1829.45     1803.50     98.23 o
  -3 -10 -10      835.46      856.21     50.52 o
  -2 -10 -10      177.59       69.56     29.79 o
  -1 -10 -10     1022.13      926.28     49.60 o
   0 -10 -10     2951.13     3001.71    128.44 o
   1 -10 -10     1131.08     1035.62     47.90 o
   2 -10 -10     1069.04     1076.39     39.59 o
   3 -10 -10      366.86      354.67     27.75 o
   4 -10 -10      876.05      867.61     40.22 o
   5 -10 -10     3004.08     3158.93    105.94 o
   6 -10 -10      311.44      287.25     41.93 o
   7 -10 -10     1534.14     1540.62    127.91 o
   8 -10 -10       60.79      116.16     73.24 o
  -6  -9 -10      732.47      688.44     73.01 o
  -5  -9 -10      624.93      772.62     57.99 o
  -4  -9 -10       56.51       19.75     73.86 o
  -3  -9 -10     2181.50     2196.94    181.30 o
  -2  -9 -10     1449.53     1525.03     64.13 o
  -1  -9 -10      720.95      726.29     27.10 o
   0  -9 -10     1034.91     1043.67     39.11 o
   1  -9 -10     2806.12     2750.93     89.22 o
   2  -9 -10      325.00      307.97     23.06 o
   3  -9 -10      196.38      209.88     24.98 o
   4  -9 -10      396.78      442.57     33.07 o
   5  -9 -10      708.30      593.40     37.59 o
   6  -9 -10     3460.62     3567.37    155.16 o
   7  -9 -10      297.79      278.81     45.57 o
   8  -9 -10      176.88      131.00     53.80 o
   9  -9 -10       15.83       -3.92    112.40 o
  -7  -8 -10      766.73      643.80    105.41 o
  -6  -8 -10       77.47      151.99     53.17 o
  -5  -8 -10      448.30      470.42     57.08 o
  -4  -8 -10     1898.52     1977.24    108.02 o
  -3  -8 -10       83.44       83.86     43.17 o
  -2  -8 -10     1430.42     1347.77     56.12 o
  -1  -8 -10      950.55      895.96     28.99 o
   0  -8 -10     2207.63     2108.31     71.22 o
   1  -8 -10      840.77      814.96     35.92 o
   2  -8 -10     1473.39     1430.43     42.83 o
   3  -8 -10      890.23      804.71     34.36 o
   4  -8 -10      318.77      303.68     24.74 o
   5  -8 -10      906.83      941.54     43.44 o
   6  -8 -10      861.15      816.14     43.42 o
   7  -8 -10     3076.81     3079.65    111.43 o
   8  -8 -10      114.69      107.46     43.64 o
   9  -8 -10       60.87       56.50     51.23 o
  -7  -7 -10      462.70      602.29     83.84 o
  -6  -7 -10     1513.18     1522.74    110.78 o
  -5  -7 -10      113.08       86.68     46.22 o
  -4  -7 -10     1908.29     1939.23     57.01 o
  -3  -7 -10     4876.30     5109.97    127.82 o
  -2  -7 -10      758.05      717.14     48.50 o
  -1  -7 -10      757.11      680.78     39.57 o
   0  -7 -10     1688.80     1739.28     49.06 o
   1  -7 -10     4298.96     4541.48    148.71 o
   2  -7 -10     4064.82     4182.35     97.55 o
   3  -7 -10     2327.74     2338.31     63.39 o
   4  -7 -10      363.33      392.69     26.55 o
   5  -7 -10      107.32      103.49     24.09 o
   6  -7 -10     5143.23     5413.19    132.59 o
   7  -7 -10      376.07      411.62     44.73 o
   8  -7 -10     1913.31     1847.60     85.32 o
   9  -7 -10        6.57      -13.74     68.56 o
  10  -7 -10      367.71      293.51     91.98 o
  -8  -6 -10      638.21      441.99     83.99 o
  -7  -6 -10      330.20      262.34     61.73 o
  -6  -6 -10      765.41      673.15     74.24 o
  -5  -6 -10     1548.39     1692.46     62.52 o
  -4  -6 -10     1898.93     1871.35     81.92 o
  -3  -6 -10      742.14      720.58     52.49 o
  -2  -6 -10     1507.01     1448.51     39.34 o
  -1  -6 -10     1494.61     1468.62     32.33 o
   0  -6 -10      821.17      767.40     28.67 o
   1  -6 -10     2985.20     3116.47     94.88 o
   2  -6 -10     7730.97     8052.34    173.32 o
   3  -6 -10     4140.68     4246.25    100.00 o
   4  -6 -10      985.77     1015.52     39.71 o
   5  -6 -10       56.07       87.64     31.73 o
   6  -6 -10      754.10      712.89     38.13 o
   7  -6 -10     4758.79     4814.23    123.63 o
   8  -6 -10      316.73      291.15     43.07 o
   9  -6 -10      242.16      178.87     45.06 o
  10  -6 -10       80.40      233.09    118.46 o
  -8  -5 -10      441.97      273.39     98.50 o
  -7  -5 -10     1697.86     2075.43    141.03 o
  -6  -5 -10     1177.19     1408.11     97.58 o
  -5  -5 -10      164.39      150.99     41.76 o
  -4  -5 -10     1050.58     1197.26     66.63 o
  -3  -5 -10     6229.24     6249.15    137.52 o
  -2  -5 -10      572.52      558.59     29.25 o
  -1  -5 -10     3238.97     3200.17     60.35 o
   0  -5 -10      662.11      612.76     24.65 o
   1  -5 -10     2314.84     2307.02     51.33 o
   2  -5 -10     3879.45     3952.00     89.83 o
   3  -5 -10     5483.21     5761.18    126.73 o
   4  -5 -10      974.73     1023.46     38.54 o
   5  -5 -10      185.56      176.09     23.00 o
   6  -5 -10     1669.69     1652.88     55.82 o
   7  -5 -10      598.84      628.12     47.53 o
   8  -5 -10     2938.69     3108.10    112.47 o
   9  -5 -10       41.72      117.46     82.84 o
  10  -5 -10      107.97       60.69     49.32 o
  -9  -4 -10      420.07      469.24    118.00 o
  -8  -4 -10      979.48      978.79    111.25 o
  -7  -4 -10       34.75       15.48     15.96 o
  -6  -4 -10     1623.75     1614.17     54.61 o
  -5  -4 -10     1901.44     1816.44     53.04 o
  -4  -4 -10      137.40      137.18     21.87 o
  -3  -4 -10      927.01      987.67     28.10 o
  -2  -4 -10     5817.41     6007.71    124.34 o
  -1  -4 -10     2082.24     2027.60     48.16 o
   0  -4 -10     1615.45     1612.74     37.64 o
   1  -4 -10     1124.25     1084.34     31.39 o
   2  -4 -10     3472.09     3414.01     68.96 o
   3  -4 -10     2833.01     2811.96     67.48 o
   4  -4 -10     2018.01     1992.49     56.55 o
   5  -4 -10       48.09       46.51     25.11 o
   6  -4 -10      117.87      139.41     30.39 o
   7  -4 -10     1948.73     2040.20     67.42 o
   8  -4 -10       63.23      109.95     34.92 o
   9  -4 -10     1988.21     2084.80     89.10 o
  10  -4 -10      130.95      211.05    106.02 o
  11  -4 -10       20.88      118.62     85.30 o
  -9  -3 -10      318.31      279.92     71.71 o
  -8  -3 -10     1152.45     1109.57     99.12 o
  -7  -3 -10     2348.77     2222.59     71.81 o
  -6  -3 -10      325.50      357.39     27.64 o
  -5  -3 -10      888.17      860.97     39.30 o
  -4  -3 -10     2305.32     2411.45     63.65 o
  -3  -3 -10     1206.76     1239.31     32.29 o
  -2  -3 -10     1344.08     1346.43     51.08 o
  -1  -3 -10    10237.27    10450.56    205.08 o
   0  -3 -10     1218.81     1213.70     33.61 o
   1  -3 -10      960.54      974.17     28.57 o
   2  -3 -10      567.79      603.95     22.70 o
   3  -3 -10     6941.72     7071.84    144.45 o
   4  -3 -10     4510.57     4527.47    100.50 o
   5  -3 -10       13.76       -0.06     23.45 o
   6  -3 -10      282.28      253.37     31.21 o
   7  -3 -10      660.01      674.27     36.00 o
   8  -3 -10     3626.62     3759.48    129.54 o
   9  -3 -10      145.75        9.02    129.79 o
  10  -3 -10      910.62      815.80     85.53 o
  11  -3 -10       49.33      -42.23    108.94 o
  -9  -2 -10      837.94      893.94    169.63 o
  -8  -2 -10      620.41      548.07     74.43 o
  -7  -2 -10     1392.44     1454.09     70.79 o
  -6  -2 -10     2717.68     2719.78    121.41 o
  -5  -2 -10      994.85     1004.62     39.24 o
  -4  -2 -10      246.32      241.26     32.26 o
  -3  -2 -10     2868.56     2913.69    102.34 o
  -2  -2 -10     7785.04     7799.76    190.60 o
  -1  -2 -10      838.42      764.19     26.39 o
   0  -2 -10     2194.17     2200.80     64.85 o
   1  -2 -10     1693.47     1678.52     37.21 o
   2  -2 -10      938.03      962.54     34.58 o
   3  -2 -10     9162.95     9449.36    187.79 o
   4  -2 -10     3810.42     3747.78     85.79 o
   5  -2 -10     5245.51     5383.32    121.32 o
   6  -2 -10       89.95       69.64     29.95 o
   7  -2 -10     1760.66     1746.02     68.47 o
   8  -2 -10       25.07       44.49     34.39 o
   9  -2 -10     3904.46     3879.95    112.35 o
  10  -2 -10       77.99        7.91     67.94 o
  11  -2 -10       18.83        0.00     81.61 o
  -9  -1 -10      208.65      297.41     49.13 o
  -8  -1 -10     1206.12     1263.05     55.12 o
  -7  -1 -10     2260.97     2218.83     60.18 o
  -6  -1 -10       21.87       13.76     27.14 o
  -5  -1 -10     5681.63     6110.44    133.87 o
  -4  -1 -10     1693.74     1817.44     66.86 o
  -3  -1 -10        3.37        0.04     33.59 o
  -2  -1 -10     2008.42     2052.90     59.50 o
  -1  -1 -10     6585.90     6395.66    159.82 o
   0  -1 -10     3396.85     3333.53     62.60 o
   1  -1 -10     2358.45     2165.77     38.49 o
   2  -1 -10     1659.65     1735.21     40.81 o
   3  -1 -10     6157.68     6025.73    125.50 o
   4  -1 -10    11390.50    11674.15    235.19 o
   5  -1 -10     1350.97     1379.20     50.02 o
   6  -1 -10     5371.10     5469.14    131.49 o
   7  -1 -10      328.77      327.95     35.61 o
   8  -1 -10      892.87      935.04     48.21 o
   9  -1 -10       60.01       32.87     72.26 o
  10  -1 -10     1152.09     1075.37    124.22 o
  11  -1 -10      108.12       36.47     73.86 o
 -10   0 -10      479.35      373.20    113.70 o
  -9   0 -10      326.18      381.95     95.20 o
  -8   0 -10      342.40      304.54     30.65 o
  -7   0 -10      832.91      765.60     46.42 o
  -6   0 -10     1788.22     1792.27     63.96 o
  -5   0 -10      187.40      205.82     32.48 o
  -4   0 -10     4121.89     4555.30    102.36 o
  -3   0 -10     3063.69     2999.34    123.84 o
  -2   0 -10       98.00      130.14     21.32 o
  -1   0 -10      996.47      947.42     37.87 o
   0   0 -10    11314.46    10648.18    207.35 o
   1   0 -10     2403.72     2299.94     40.66 o
   2   0 -10      820.59      856.71     24.37 o
   3   0 -10      769.11      756.67     28.41 o
   4   0 -10     3011.79     3050.57     96.86 o
   5   0 -10     5444.83     5486.69    118.45 o
   6   0 -10      784.13      762.23     39.40 o
   7   0 -10     1329.95     1309.97     52.22 o
   8   0 -10       65.42      106.38     33.36 o
   9   0 -10     2283.16     2424.39     84.53 o
  10   0 -10       22.19       11.82     84.91 o
  11   0 -10      487.64      469.47     84.84 o
 -10   1 -10      250.74      263.64     76.85 o
  -9   1 -10      759.23      743.27     48.59 o
  -8   1 -10      618.48      680.10     44.36 o
  -7   1 -10     1058.00      920.97     88.20 o
  -6   1 -10     1171.28     1292.41     43.94 o
  -5   1 -10     5724.41     6109.81    134.87 o
  -4   1 -10      478.71      435.61     33.17 o
  -3   1 -10     2436.52     2439.41     81.53 o
  -2   1 -10     3169.22     3178.29    120.92 o
  -1   1 -10     4460.51     4162.89    156.39 o
   0   1 -10     3186.15     3006.81     66.91 o
   1   1 -10     4221.63     3856.52     71.37 o
   2   1 -10     7635.38     7957.98    139.51 o
   3   1 -10      214.36      227.73     15.34 o
   4   1 -10     1786.53     1667.36     48.13 o
   5   1 -10     1870.26     1846.65     70.81 o
   6   1 -10     7982.82     8175.58    176.09 o
   7   1 -10      512.56      523.49     43.98 o
   8   1 -10       78.41       94.22     58.76 o
   9   1 -10       29.61       72.49     43.87 o
  10   1 -10     1535.17     1637.82     98.06 o
  11   1 -10      276.79      335.89    109.63 o
 -10   2 -10      346.69      208.29     74.93 o
  -9   2 -10      134.48      164.39     31.30 o
  -8   2 -10      947.38      924.34     41.27 o
  -7   2 -10     2164.86     2265.80     58.89 o
  -6   2 -10     2942.88     3136.83     81.46 o
  -5   2 -10     1006.20     1058.48     61.50 o
  -4   2 -10     7195.59     7680.66    231.09 o
  -3   2 -10     1151.70     1208.04     53.09 o
  -2   2 -10      797.77      878.00     34.95 o
  -1   2 -10     2571.26     2592.76     77.35 o
   0   2 -10    11785.68    11340.53    218.04 o
   1   2 -10     2359.49     2256.54     46.53 o
   2   2 -10     4254.67     4042.80     65.58 o
   3   2 -10     1327.18     1370.70     33.83 o
   4   2 -10      902.34      937.60     41.52 o
   5   2 -10     8856.22     8851.17    177.94 o
   6   2 -10     1556.56     1494.55     50.20 o
   7   2 -10     1332.89     1455.09     59.08 o
   8   2 -10      177.11      169.31     47.08 o
   9   2 -10     1011.89     1029.23     87.95 o
  10   2 -10       92.47       35.63     69.40 o
 -10   3 -10      399.29      470.47     78.92 o
  -9   3 -10     1270.17     1119.50     54.96 o
  -8   3 -10      527.87      485.73     32.75 o
  -7   3 -10      768.92      794.33     51.09 o
  -6   3 -10     2272.19     2356.53     67.88 o
  -5   3 -10     6687.10     6718.18    180.53 o
  -4   3 -10      750.92      741.42     39.63 o
  -3   3 -10    10179.47    10582.93    263.09 o
  -2   3 -10     1494.37     1537.81     68.02 o
  -1   3 -10     2464.83     2510.68     72.69 o
   0   3 -10      438.95      347.76     25.25 o
   1   3 -10     6671.52     6431.59    112.61 o
   2   3 -10     9490.42     9462.55    161.83 o
   3   3 -10     2531.78     2538.16     53.43 o
   4   3 -10      317.52      303.14     23.41 o
   5   3 -10     2618.18     2610.54     81.65 o
   6   3 -10     6512.75     6641.77    143.62 o
   7   3 -10        2.17      -28.35     30.95 o
   8   3 -10     1716.20     1648.56     57.84 o
   9   3 -10      150.35       86.27     53.11 o
  10   3 -10     1620.00     1672.46    108.98 o
  11   3 -10       64.65       94.12     72.32 o
 -10   4 -10      508.12      449.37     68.25 o
  -9   4 -10      638.32      547.36     46.23 o
  -8   4 -10     1332.44     1394.58     55.63 o
  -7   4 -10     1103.13     1173.94     62.65 o
  -6   4 -10      409.02      332.82     33.90 o
  -5   4 -10      677.58      670.48     66.60 o
  -4   4 -10     9272.07     9579.31    242.98 o
  -3   4 -10       91.67       79.74     23.46 o
  -2   4 -10     3323.91     3391.23     95.70 o
  -1   4 -10     3940.68     3962.06    104.61 o
   0   4 -10     1585.51     1767.87     40.68 o
   1   4 -10     3325.26     3291.97     61.79 o
   2   4 -10    12128.25    11736.16    259.41 o
   3   4 -10     9014.03     9344.89    212.51 o
   4   4 -10      258.76      226.46     26.30 o
   5   4 -10     2418.23     2420.80     63.38 o
   6   4 -10     1221.63     1217.68     68.44 o
   7   4 -10     6258.88     6483.55    208.48 o
   8   4 -10      150.18      102.45     42.28 o
   9   4 -10       61.98       57.85     38.71 o
  10   4 -10      273.84      192.64     54.53 o
  11   4 -10      685.01      563.52     86.29 o
 -10   5 -10      568.60      588.43     71.44 o
  -9   5 -10      493.56      420.65     46.72 o
  -8   5 -10      127.82      202.92     31.80 o
  -7   5 -10     2736.86     2856.36    114.28 o
  -6   5 -10     1447.54     1531.94     97.43 o
  -5   5 -10      477.31      554.19     65.33 o
  -4   5 -10      787.98      789.57     40.26 o
  -3   5 -10     9247.92     9709.22    238.25 o
  -2   5 -10     1451.63     1362.75     57.77 o
  -1   5 -10     2549.37     2608.75     60.08 o
   0   5 -10     4643.11     4687.65     87.34 o
   1   5 -10     7691.75     7321.49    129.30 o
   2   5 -10     6844.79     6671.63    144.56 o
   3   5 -10     2467.19     2291.93     46.60 o
   4   5 -10      435.64      446.88     64.85 o
   5   5 -10      751.43      729.16     62.00 o
   6   5 -10     4258.40     4246.52    116.99 o
   7   5 -10      228.41      205.97    108.71 o
   8   5 -10     5443.76     5862.36    174.95 o
   9   5 -10      313.01      341.41     64.03 o
  10   5 -10        5.11       -1.00    105.64 o
 -10   6 -10      442.31      358.47     87.91 o
  -9   6 -10      427.79      402.30     54.52 o
  -8   6 -10     1643.98     1728.64     78.44 o
  -7   6 -10      133.52      153.99     36.40 o
  -6   6 -10      767.02      817.49     44.44 o
  -5   6 -10      849.88      903.43     49.52 o
  -4   6 -10     3690.73     3936.35    111.19 o
  -3   6 -10      213.72      210.28     28.48 o
  -2   6 -10    22266.58    23315.21    549.52 o
  -1   6 -10     1540.45     1473.06     44.01 o
   0   6 -10      456.51      475.64     19.47 o
   1   6 -10     6836.67     6895.06    131.61 o
   2   6 -10     8449.90     8372.85    148.42 o
   3   6 -10     7438.99     7430.40    196.94 o
   4   6 -10      637.65      701.68     53.30 o
   5   6 -10       90.37       98.15     25.13 o
   6   6 -10      143.35      192.38     32.78 o
   7   6 -10     5048.61     5202.43    227.05 o
   8   6 -10      537.48      554.83     44.67 o
   9   6 -10     1030.60      932.46     64.99 o
  10   6 -10       28.64       -5.74     84.57 o
  11   6 -10      647.76      550.62     84.45 o
 -10   7 -10      750.95      767.66    111.48 o
  -9   7 -10      434.95      489.59     55.36 o
  -8   7 -10      438.97      453.03     42.24 o
  -7   7 -10     2436.19     2538.86    137.12 o
  -6   7 -10      713.76      769.72     69.63 o
  -5   7 -10      548.38      531.87     45.91 o
  -4   7 -10     2784.14     3095.74     92.63 o
  -3   7 -10     4724.69     4830.35    130.81 o
  -2   7 -10     2701.95     2824.96     79.34 o
  -1   7 -10     7735.08     7892.94    161.39 o
   0   7 -10     2400.26     2623.80     55.00 o
   1   7 -10     5473.52     5818.96    158.16 o
   2   7 -10     2133.90     2153.81     47.17 o
   3   7 -10     5035.49     4935.18    103.45 o
   4   7 -10     3962.50     3896.25     74.95 o
   5   7 -10      119.96      146.93     22.43 o
   6   7 -10     3677.00     3695.92    146.55 o
   7   7 -10      659.33      616.72     34.39 o
   8   7 -10     3800.41     3816.14    299.98 o
   9   7 -10      226.67      215.27     47.77 o
  10   7 -10      120.53      139.88     53.50 o
  11   7 -10      112.97       36.77     96.43 o
 -10   8 -10       87.32       73.62     46.36 o
  -9   8 -10      876.49      995.70     87.06 o
  -8   8 -10      612.68      696.99     48.87 o
  -7   8 -10     1035.53      999.28     85.99 o
  -6   8 -10     5200.14     5639.75    302.11 o
  -5   8 -10     2131.78     2171.52     84.11 o
  -4   8 -10      668.13      698.06     47.09 o
  -3   8 -10     1793.15     2028.34     69.51 o
  -2   8 -10    12056.40    12701.52    292.07 o
  -1   8 -10      469.35      414.28     19.89 o
   0   8 -10     1948.17     2031.42     66.38 o
   1   8 -10      404.38      364.14     25.80 o
   2   8 -10     4272.22     4178.81     79.66 o
   3   8 -10     6137.97     5986.79    109.85 o
   4   8 -10     4768.68     4803.52     94.23 o
   5   8 -10      876.52      795.50     38.55 o
   6   8 -10      223.61      229.43     42.15 o
   7   8 -10     1068.97     1061.88     45.03 o
   8   8 -10      369.68      387.26     42.83 o
   9   8 -10     2445.22     2614.40    351.39 o
  10   8 -10      207.56      282.38    159.27 o
 -10   9 -10      369.98      426.51     59.70 o
  -9   9 -10      194.18      214.36     44.23 o
  -8   9 -10      853.43      899.05     58.92 o
  -7   9 -10     2077.07     2068.52     89.00 o
  -6   9 -10      443.36      441.95     46.41 o
  -5   9 -10     1514.76     1583.94     88.33 o
  -4   9 -10     1663.22     1650.28    192.17 o
  -3   9 -10     2863.42     2990.02    156.50 o
  -2   9 -10      466.93      562.89     29.98 o
  -1   9 -10     7238.83     7154.15    129.95 o
   0   9 -10      822.61      862.27     26.52 o
   1   9 -10      409.31      395.88     20.40 o
   2   9 -10     1067.63     1048.46     33.50 o
   3   9 -10     3156.02     3022.10     62.91 o
   4   9 -10     6657.33     6900.00    128.31 o
   5   9 -10      440.91      438.54     29.79 o
   6   9 -10       87.36      105.30     28.63 o
   7   9 -10      623.91      540.15     43.26 o
   8   9 -10     4819.41     5058.91    242.84 o
   9   9 -10       67.08      131.71     64.41 o
  10   9 -10      987.88      927.58     90.59 o
 -10  10 -10      415.32      453.66     76.36 o
  -9  10 -10      521.48      539.72     52.57 o
  -8  10 -10      418.71      428.05     57.56 o
  -7  10 -10      567.19      526.75     61.34 o
  -6  10 -10     3188.82     3426.91    115.57 o
  -5  10 -10      470.81      501.44     50.74 o
  -4  10 -10      750.86      788.18     52.25 o
  -3  10 -10     1544.03     1463.69     50.27 o
  -2  10 -10     4023.64     4002.35    113.94 o
  -1  10 -10      961.63      937.00     31.18 o
   0  10 -10     6046.25     6189.62    116.93 o
   1  10 -10      288.19      277.97     20.99 o
   2  10 -10      262.47      240.74     25.78 o
   3  10 -10     1804.66     1704.04     43.43 o
   4  10 -10     2854.53     2737.69     58.61 o
   5  10 -10     5567.27     5685.58    130.32 o
   6  10 -10      397.24      353.51     35.01 o
   7  10 -10      270.26      265.45     50.61 o
   8  10 -10       22.55       -8.60     36.08 o
   9  10 -10     2049.23     1865.19     85.99 o
  10  10 -10      153.89       78.62     59.73 o
  -9  11 -10      223.13      256.66     81.69 o
  -8  11 -10      753.08      776.50     91.90 o
  -7  11 -10      906.84      873.76     75.93 o
  -6  11 -10      345.12      240.68     53.91 o
  -5  11 -10     3827.39     4023.66    133.59 o
  -4  11 -10      341.83      382.22     82.22 o
  -3  11 -10       63.32      126.06     25.91 o
  -2  11 -10      778.08      821.57     30.23 o
  -1  11 -10     7828.82     8188.03    148.72 o
   0  11 -10     1262.01     1253.11     37.70 o
   1  11 -10     2300.32     2286.44     52.70 o
   2  11 -10       89.27       79.08     18.75 o
   3  11 -10     2628.97     2601.61     59.78 o
   4  11 -10     3693.64     3733.94     77.49 o
   5  11 -10     1360.34     1349.20     39.19 o
   6  11 -10      354.43      434.49     42.22 o
   7  11 -10        0.83       32.19     48.29 o
   8  11 -10     1290.48     1440.30     75.42 o
   9  11 -10      125.00        9.98     66.72 o
  -9  12 -10      160.51      151.64     56.37 o
  -8  12 -10      100.42      138.04     65.10 o
  -7  12 -10      887.72      912.26     56.53 o
  -6  12 -10     2225.54     2367.67    108.48 o
  -5  12 -10      172.62       97.30     42.98 o
  -4  12 -10     1695.71     1812.78     63.73 o
  -3  12 -10     1315.60     1237.95     39.59 o
  -2  12 -10     1599.40     1541.02     56.93 o
  -1  12 -10      371.25      408.65     25.26 o
   0  12 -10     8365.70     8735.35    167.66 o
   1  12 -10      574.10      514.12     32.58 o
   2  12 -10     2002.12     2105.66     52.15 o
   3  12 -10      505.70      484.02     49.13 o
   4  12 -10     1803.65     1660.33     48.17 o
   5  12 -10     3414.31     3588.79     80.50 o
   6  12 -10      782.43      694.18     45.33 o
   7  12 -10      249.00      293.46     43.22 o
   8  12 -10        1.53       29.88     40.76 o
   9  12 -10      836.54      637.15     89.44 o
  -9  13 -10      461.82      510.64     57.41 o
  -8  13 -10      638.50      665.41     59.49 o
  -7  13 -10       98.58      113.73     49.96 o
  -6  13 -10      929.90      866.35     88.37 o
  -5  13 -10     4136.57     4141.52    119.56 o
  -4  13 -10       12.09      -21.23     33.86 o
  -3  13 -10     1043.06      983.73     43.42 o
  -2  13 -10     1054.30     1115.61     37.61 o
  -1  13 -10     2051.53     2160.25     53.46 o
   0  13 -10      519.13      514.85     42.96 o
   1  13 -10     3437.25     3575.01     79.04 o
   2  13 -10      237.98      231.68     23.17 o
   3  13 -10       11.49       -1.37     26.31 o
   4  13 -10     1302.55     1296.21     48.05 o
   5  13 -10     1331.31     1354.17     41.17 o
   6  13 -10     2086.26     2305.81     89.25 o
   7  13 -10      257.85      229.74     34.77 o
   8  13 -10       84.96       86.29     64.49 o
   9  13 -10      158.84      182.49     55.58 o
  -8  14 -10      513.49      598.84     62.41 o
  -7  14 -10      323.62      350.94     48.81 o
  -6  14 -10      822.99      589.24     71.71 o
  -5  14 -10      101.11       64.82     59.15 o
  -4  14 -10     3554.37     3721.91     90.81 o
  -3  14 -10      496.75      436.10     31.66 o
  -2  14 -10      420.68      434.41     26.88 o
  -1  14 -10      615.46      645.16     28.94 o
   0  14 -10     1510.01     1532.64     44.26 o
   1  14 -10      743.25      713.50     33.07 o
   2  14 -10      979.61      986.50     35.80 o
   3  14 -10       98.50       99.89     22.60 o
   4  14 -10      784.23      739.11     31.91 o
   5  14 -10     1819.89     1972.16     65.43 o
   6  14 -10      326.80      302.94     42.27 o
   7  14 -10     1446.15     1451.95    109.71 o
   8  14 -10      190.75      129.52     52.44 o
  -8  15 -10      118.53       39.08     67.33 o
  -7  15 -10      242.36      228.04     41.19 o
  -6  15 -10      309.34      286.93     42.68 o
  -5  15 -10     1945.58     1911.68     65.61 o
  -4  15 -10       53.46       18.01     24.10 o
  -3  15 -10     2658.17     2852.85     89.03 o
  -2  15 -10      201.17      168.52     24.09 o
  -1  15 -10       27.35       15.05     21.02 o
   0  15 -10     1688.59     1743.36     53.58 o
   1  15 -10     1546.97     1653.63     58.72 o
   2  15 -10     1111.48     1054.92     51.54 o
   3  15 -10      477.61      528.29     36.62 o
   4  15 -10      233.37      200.07     28.31 o
   5  15 -10      359.27      358.41     41.24 o
   6  15 -10     1653.82     1678.21     64.00 o
   7  15 -10      311.23      416.73     70.79 o
   8  15 -10      211.16      248.98     67.94 o
  -7  16 -10      278.68      295.59     45.53 o
  -6  16 -10       79.39       79.36     39.81 o
  -5  16 -10      421.76      466.22     42.36 o
  -4  16 -10     2448.07     2690.93     83.74 o
  -3  16 -10       14.70      -24.81     28.35 o
  -2  16 -10     1685.47     1784.88     55.23 o
  -1  16 -10      611.07      654.26     33.47 o
   0  16 -10      611.96      620.42     30.63 o
   1  16 -10     1184.48     1241.56     44.49 o
   2  16 -10     1900.85     1908.82     58.97 o
   3  16 -10      512.42      552.57     33.05 o
   4  16 -10       20.63       18.31     27.57 o
   5  16 -10      338.03      330.96     31.93 o
   6  16 -10      532.61      655.73     61.33 o
   7  16 -10     1168.86     1155.22    104.64 o
  -7  17 -10      684.03      699.72    127.60 o
  -6  17 -10      147.71      124.08     40.85 o
  -5  17 -10      288.22      382.93     54.86 o
  -4  17 -10      240.00      214.87     32.89 o
  -3  17 -10     2389.12     2641.23     82.97 o
  -2  17 -10      228.98      256.39     31.01 o
  -1  17 -10      274.15      269.94     36.07 o
   0  17 -10      270.92      316.70     72.97 o
   1  17 -10     1113.90     1115.39     45.55 o
   2  17 -10      525.13      497.62     33.45 o
   3  17 -10      781.07      795.09     38.25 o
   4  17 -10      451.51      462.30     47.38 o
   5  17 -10       19.24       24.13     35.80 o
   6  17 -10      781.09      903.55     88.29 o
  -6  18 -10      519.82      616.88     86.75 o
  -5  18 -10      354.05      376.27     79.84 o
  -4  18 -10      645.46      548.08     71.24 o
  -3  18 -10       91.86       65.84     71.20 o
  -2  18 -10     1635.56     1703.23     64.76 o
  -1  18 -10       75.83       48.86     61.99 o
   0  18 -10       46.75       64.88     28.83 o
   1  18 -10      438.71      520.68     64.38 o
   2  18 -10      984.47      949.14     45.21 o
   3  18 -10      983.30      945.80     40.54 o
   4  18 -10      608.22      639.49     43.47 o
   5  18 -10       18.46       35.55     47.12 o
  -5  19 -10       83.68      152.78     73.01 o
  -4  19 -10      129.72      112.24     65.26 o
  -3  19 -10      774.31      946.32    119.77 o
  -2  19 -10       87.25      121.61     98.88 o
  -1  19 -10     1090.06     1170.11     95.51 o
   0  19 -10      147.33      150.42     57.42 o
   1  19 -10       31.45      -35.91     40.90 o
   2  19 -10      290.46      277.53     41.63 o
   3  19 -10      848.91      860.56     66.52 o
   4  19 -10      816.16      808.64     61.26 o
  -4  20 -10       43.65       39.31     71.86 o
  -3  20 -10       97.39      100.50     91.90 o
  -2  20 -10     1046.93     1003.36     98.42 o
  -1  20 -10      143.02       -1.92     82.07 o
   1  20 -10        7.23      -23.76     56.79 o
   2  20 -10       87.68       64.40    110.90 o
   3  20 -10      500.39      514.62     64.32 o
  -1  21 -10     1367.94     1548.45    135.51 o
   0  21 -10      191.46      117.31     83.91 o
   1 -14  -9      422.10      385.71     49.29 o
   2 -14  -9      947.03      838.45     77.70 o
  -3 -13  -9     1339.84     1207.64     70.87 o
  -2 -13  -9      326.41      329.53     50.17 o
  -1 -13  -9      309.14      321.30     48.91 o
   0 -13  -9      226.82      179.65     19.31 o
   1 -13  -9     1318.56     1218.62     50.88 o
   2 -13  -9     1687.78     1509.63     64.26 o
   3 -13  -9     1128.50     1107.17    105.07 o
   4 -13  -9      445.92      492.66     77.93 o
   5 -13  -9      347.42      434.08     81.76 o
   6 -13  -9     1020.05      966.35     99.27 o
   7 -13  -9       88.37       59.35     73.01 o
  -5 -12  -9     1179.45     1206.50    111.71 o
  -4 -12  -9      666.56      605.49     49.78 o
  -3 -12  -9       92.29       86.52     31.11 o
  -2 -12  -9     1372.72     1386.57     62.18 o
  -1 -12  -9      374.53      334.70     37.70 o
   0 -12  -9      327.73      273.21     21.43 o
   1 -12  -9     1808.44     1789.73    151.86 o
   2 -12  -9     1605.57     1495.28     99.45 o
   3 -12  -9     1551.97     1572.88     62.65 o
   4 -12  -9      508.25      563.43     37.48 o
   5 -12  -9       41.26       21.42     70.17 o
   6 -12  -9       69.69      -19.50     55.51 o
   7 -12  -9     1617.45     1870.91    156.93 o
   8 -12  -9       49.71      -36.08    110.09 o
  -6 -11  -9      101.46       63.40     38.92 o
  -5 -11  -9       16.01       36.47     64.03 o
  -4 -11  -9      951.22      970.07     61.88 o
  -3 -11  -9     1228.35     1240.60     58.66 o
  -2 -11  -9      208.31      110.87     24.88 o
  -1 -11  -9     1989.24     1859.91     67.61 o
   0 -11  -9      594.80      648.60     55.47 o
   1 -11  -9      335.34      277.84     23.46 o
   2 -11  -9     1355.75     1327.83     43.60 o
   3 -11  -9     1742.57     1728.49     51.79 o
   4 -11  -9      993.57      985.86     45.05 o
   5 -11  -9      262.13      291.90     36.07 o
   6 -11  -9       78.83       92.48     29.98 o
   7 -11  -9       35.91      173.66     90.75 o
   8 -11  -9     1842.66     1758.89    157.08 o
  -6 -10  -9      559.38      577.44     82.46 o
  -5 -10  -9      559.50      543.32     59.12 o
  -4 -10  -9       63.87       57.49     31.02 o
  -3 -10  -9      588.98      587.40     39.82 o
  -2 -10  -9     3811.08     3847.39     92.32 o
  -1 -10  -9     1208.10     1101.58     40.61 o
   0 -10  -9     1099.90     1129.81     60.57 o
   1 -10  -9      600.84      554.08     25.56 o
   2 -10  -9     2370.17     2425.11     89.32 o
   3 -10  -9     1664.53     1763.58     54.34 o
   4 -10  -9     1014.33     1025.43     41.84 o
   5 -10  -9     1900.94     1900.06     58.73 o
   6 -10  -9      138.19      100.57     56.66 o
   7 -10  -9      668.71      640.81     59.38 o
   8 -10  -9      180.38       -6.83     93.74 o
   9 -10  -9     1349.87     1397.98    132.74 o
  -7  -9  -9      395.94      396.74     59.46 o
  -6  -9  -9       33.33       61.29     41.65 o
  -5  -9  -9      775.48      932.86     59.28 o
  -4  -9  -9     1154.80     1208.99    143.53 o
  -3  -9  -9      846.21      774.45     33.55 o
  -2  -9  -9      925.88      981.69     49.61 o
  -1  -9  -9     4631.22     4588.47     89.85 o
   0  -9  -9     1532.51     1549.32     80.92 o
   1  -9  -9      431.13      410.60     23.17 o
   2  -9  -9      978.03      985.96     45.97 o
   3  -9  -9     1234.16     1249.56     41.62 o
   4  -9  -9     2744.16     2836.17     75.46 o
   5  -9  -9      980.85     1055.46     43.10 o
   6  -9  -9      880.75      799.81     42.10 o
   7  -9  -9       87.84      128.95     47.06 o
   8  -9  -9     2035.12     2080.88    133.89 o
   9  -9  -9        2.91       -4.91     74.24 o
  -7  -8  -9      609.07      752.54     86.75 o
  -6  -8  -9     1475.57     1364.37     68.16 o
  -5  -8  -9      131.59      114.39     30.38 o
  -4  -8  -9     2884.44     2792.46     94.59 o
  -3  -8  -9     4359.79     4729.00    119.22 o
  -2  -8  -9     3011.87     2970.54     79.35 o
  -1  -8  -9     1870.03     1836.98     39.95 o
   0  -8  -9     4694.53     5022.53    130.41 o
   1  -8  -9       65.57       35.02     17.26 o
   2  -8  -9      771.85      821.80     31.56 o
   3  -8  -9     3784.59     3985.83     95.66 o
   4  -8  -9     3134.48     3209.92     91.69 o
   5  -8  -9     2328.03     2386.21     69.94 o
   6  -8  -9     1028.41     1048.79     45.20 o
   7  -8  -9      400.78      435.39     57.04 o
   8  -8  -9       19.64       24.55     42.14 o
   9  -8  -9     1583.72     1471.68    119.31 o
  10  -8  -9        1.26        0.00    111.40 o
  -8  -7  -9      663.18      628.09    110.02 o
  -7  -7  -9      268.23      280.61     61.73 o
  -6  -7  -9      868.94      910.69     81.92 o
  -5  -7  -9     2445.30     2492.72    206.37 o
  -4  -7  -9      329.29      265.27     25.54 o
  -3  -7  -9      285.34      252.82     46.14 o
  -2  -7  -9      343.31      288.49     24.15 o
  -1  -7  -9     4698.54     4802.10     88.98 o
   0  -7  -9     1692.54     1709.95     36.21 o
   1  -7  -9     2369.29     2319.68     57.54 o
   2  -7  -9      485.38      467.03     50.14 o
   3  -7  -9      469.13      476.24     25.99 o
   4  -7  -9     4631.22     4867.63    112.66 o
   5  -7  -9      408.96      410.43     29.94 o
   6  -7  -9     1743.48     1796.60     70.18 o
   7  -7  -9        0.62        7.55     26.05 o
   8  -7  -9      871.61      841.25     61.67 o
   9  -7  -9       67.43       64.84     85.99 o
  10  -7  -9      984.53     1032.69    117.39 o
  -8  -6  -9      613.09      478.92     81.07 o
  -7  -6  -9     1231.34     1488.03    107.10 o
  -6  -6  -9     1730.50     1762.65    110.02 o
  -5  -6  -9       91.74       66.57     38.18 o
  -4  -6  -9      929.40      948.07     60.84 o
  -3  -6  -9     2297.42     2390.61     90.44 o
  -2  -6  -9     1764.27     1618.90     36.98 o
  -1  -6  -9     1452.54     1532.16     37.26 o
   0  -6  -9     5907.09     6080.49    124.09 o
   1  -6  -9     2065.52     2015.65     54.69 o
   2  -6  -9     3312.57     3197.34     80.54 o
   3  -6  -9      411.84      412.35     43.16 o
   4  -6  -9     2649.33     2876.92     72.77 o
   5  -6  -9     2060.01     2054.03     58.02 o
   6  -6  -9     1768.69     1822.72     97.81 o
   7  -6  -9     1187.34     1117.18     96.73 o
   8  -6  -9      128.22      115.67     49.94 o
   9  -6  -9     1269.68     1252.15     68.67 o
  10  -6  -9       11.33       79.07     70.59 o
  -9  -5  -9      566.14      525.98     89.90 o
  -8  -5  -9      600.26      677.45     83.15 o
  -7  -5  -9       91.02       16.43     53.13 o
  -6  -5  -9     2122.03     2101.42     74.92 o
  -5  -5  -9     2199.92     2198.26     71.13 o
  -4  -5  -9      213.35      201.31     39.33 o
  -3  -5  -9     1899.84     2026.47     51.91 o
  -2  -5  -9     2563.85     2644.21     53.07 o
  -1  -5  -9     3758.12     3784.37     70.53 o
   0  -5  -9     2862.54     2889.38     53.55 o
   1  -5  -9     8957.34     9155.28    160.33 o
   2  -5  -9     2091.54     2066.46     54.75 o
   3  -5  -9      402.42      380.45     21.11 o
   4  -5  -9     2467.88     2430.86     61.77 o
   5  -5  -9     1326.12     1412.60     49.50 o
   6  -5  -9     5310.50     5524.59    151.59 o
   7  -5  -9      169.79      204.48     33.95 o
   8  -5  -9       27.72      -24.63     38.98 o
   9  -5  -9       42.87       48.10    103.61 o
  10  -5  -9     1340.82     1233.74     81.34 o
  11  -5  -9      126.70      -91.98    111.55 o
  -9  -4  -9       98.17       90.98     70.63 o
  -8  -4  -9     1063.21      929.72    128.60 o
  -7  -4  -9     2200.44     2088.00     79.69 o
  -6  -4  -9      448.32      453.58     20.96 o
  -5  -4  -9      326.30      308.66     29.36 o
  -4  -4  -9     2775.20     2789.78    114.37 o
  -3  -4  -9      630.25      659.40     32.77 o
  -2  -4  -9     1199.46     1178.25     28.77 o
  -1  -4  -9     1187.12     1195.41     32.43 o
   0  -4  -9     5420.68     5186.15     90.07 o
   1  -4  -9     5659.74     5646.59    118.58 o
   2  -4  -9     7475.59     7389.55    149.67 o
   3  -4  -9     3350.99     3390.75     83.42 o
   4  -4  -9     1073.21     1126.83     39.50 o
   5  -4  -9     4327.74     4464.69    101.34 o
   6  -4  -9     1367.45     1446.63     47.84 o
   7  -4  -9     4404.97     4531.64    113.01 o
   8  -4  -9        2.54       11.75     32.78 o
   9  -4  -9      590.83      562.23     51.99 o
  10  -4  -9       93.74       -9.71     66.66 o
  11  -4  -9     1603.87     1502.85    140.11 o
  -9  -3  -9      748.95      646.44     60.26 o
  -8  -3  -9      171.24      147.18     35.09 o
  -7  -3  -9      788.18      740.71     38.33 o
  -6  -3  -9     1510.93     1599.66     51.44 o
  -5  -3  -9     1131.33     1271.08     47.78 o
  -4  -3  -9      703.52      671.00     68.87 o
  -3  -3  -9     8258.79     8431.15    296.04 o
  -2  -3  -9     1949.98     2078.52     59.66 o
  -1  -3  -9      822.60      784.46     58.92 o
   0  -3  -9     1411.90     1437.07     36.81 o
   1  -3  -9     6323.99     6052.02    113.55 o
   2  -3  -9     5069.88     5016.22     90.09 o
   3  -3  -9     4092.15     4035.38     86.23 o
   4  -3  -9      943.08      949.97     34.07 o
   5  -3  -9     2329.48     2437.99     65.47 o
   6  -3  -9     2510.29     2639.72     76.87 o
   7  -3  -9       55.48       89.77     37.16 o
   8  -3  -9     2084.41     1977.15     69.38 o
   9  -3  -9      156.94      249.65     52.37 o
  10  -3  -9      836.52      812.50     63.68 o
  11  -3  -9       23.59       34.32    105.95 o
 -10  -2  -9      585.72      583.94     95.05 o
  -9  -2  -9      176.11      180.82     44.91 o
  -8  -2  -9      702.43      754.15     34.23 o
  -7  -2  -9      402.58      394.73     30.38 o
  -6  -2  -9      341.82      312.73     26.77 o
  -5  -2  -9     2870.97     2939.73     94.98 o
  -4  -2  -9     6575.09     6823.38    152.76 o
  -3  -2  -9       71.05       87.21     15.13 o
  -2  -2  -9     3208.44     3200.93    124.72 o
  -1  -2  -9     1324.90     1277.61     33.53 o
   0  -2  -9     2331.27     2489.75    113.76 o
   1  -2  -9      778.63      688.66     22.44 o
   2  -2  -9     9189.57     8989.04    151.73 o
   3  -2  -9     3264.45     3179.06     72.54 o
   4  -2  -9      167.91      140.58     22.46 o
   5  -2  -9      422.27      356.75     50.05 o
   6  -2  -9      430.85      493.70     34.11 o
   7  -2  -9     3682.89     3815.96     99.73 o
   8  -2  -9      618.73      602.27     66.52 o
   9  -2  -9      107.19       85.41     39.20 o
  10  -2  -9       40.26      123.91     88.52 o
  11  -2  -9     1475.95     1497.17    127.68 o
 -10  -1  -9      733.12      799.06    128.14 o
  -9  -1  -9      511.08      480.58     90.32 o
  -8  -1  -9      230.32      243.46     28.15 o
  -7  -1  -9     1185.28     1209.15     39.80 o
  -6  -1  -9     2195.39     2247.28     62.72 o
  -5  -1  -9     1496.97     1645.75     44.84 o
  -4  -1  -9     1633.38     1767.64     45.69 o
  -3  -1  -9     5283.63     5442.84    112.03 o
  -2  -1  -9       79.00       51.32     15.05 o
  -1  -1  -9     4118.32     4016.39    104.16 o
   0  -1  -9     3939.15     3802.49     80.20 o
   1  -1  -9     6272.56     6204.39     95.44 o
   2  -1  -9    12391.17    12172.20    231.25 o
   3  -1  -9     5534.48     5453.36    111.26 o
   4  -1  -9     8642.22     8719.18    175.62 o
   5  -1  -9       38.12       32.83     24.81 o
   6  -1  -9     4224.63     4228.31    103.46 o
   7  -1  -9     1282.02     1308.33     50.29 o
   8  -1  -9     5959.04     6236.59    154.88 o
   9  -1  -9       96.72       62.88     60.96 o
  10  -1  -9      486.04      489.51     95.51 o
  11  -1  -9       27.46      -73.78     73.78 o
 -10   0  -9      363.61      327.52     84.53 o
  -9   0  -9      872.96      794.20     41.98 o
  -8   0  -9     1227.13     1254.33     48.49 o
  -7   0  -9      383.38      338.58     24.74 o
  -6   0  -9     3122.47     3340.20     82.03 o
  -5   0  -9     2279.26     2250.42     59.04 o
  -4   0  -9      654.35      683.06     32.45 o
  -3   0  -9     2011.11     2051.56     62.03 o
  -2   0  -9    12715.81    12848.86    302.10 o
  -1   0  -9     3071.49     3118.72     82.05 o
   0   0  -9      916.05     1080.07     31.36 o
   1   0  -9     2890.73     2801.41     47.58 o
   2   0  -9    12563.17    12411.89    211.69 o
   3   0  -9     7222.25     7257.10    147.80 o
   4   0  -9     7873.55     7793.04    156.96 o
   5   0  -9     2994.46     3210.58     76.63 o
   6   0  -9      456.11      420.41     35.32 o
   7   0  -9     3848.57     3897.59    113.08 o
   8   0  -9      444.84      460.71     35.94 o
   9   0  -9     3341.83     3264.81    127.38 o
  10   0  -9      217.37      234.09     57.08 o
  11   0  -9      236.15      246.37     70.94 o
 -10   1  -9      239.63      182.88     71.02 o
  -9   1  -9      393.78      388.72     36.06 o
  -8   1  -9      403.33      375.67     33.55 o
  -7   1  -9     2813.22     2694.89    119.34 o
  -6   1  -9     1258.32     1295.31     59.13 o
  -5   1  -9     4076.09     4261.88    101.44 o
  -4   1  -9     3278.94     3189.78     94.10 o
  -3   1  -9     7013.52     7197.77    178.27 o
  -2   1  -9     3366.60     3569.72    108.14 o
  -1   1  -9     7614.24     7320.52    180.99 o
   0   1  -9     1213.64     1199.41     32.26 o
   1   1  -9     1356.64     1334.96     30.41 o
   2   1  -9      344.51      364.91     23.62 o
   3   1  -9    18363.49    18074.43    340.99 o
   4   1  -9     5710.43     5776.20    118.56 o
   5   1  -9     4650.53     4968.11    108.95 o
   6   1  -9      297.43      304.09     38.98 o
   7   1  -9     1209.86     1149.15     48.51 o
   8   1  -9     3441.43     3308.58     92.46 o
   9   1  -9       38.04       19.45     49.92 o
  10   1  -9      240.76      238.72     68.21 o
  11   1  -9      133.43       42.46     73.01 o
 -10   2  -9      363.54      333.81     99.27 o
  -9   2  -9      487.48      545.20     48.22 o
  -8   2  -9      918.69      953.75     48.67 o
  -7   2  -9     1095.08     1167.88     45.62 o
  -6   2  -9     2388.35     2516.16    118.42 o
  -5   2  -9     1966.81     2028.40     57.89 o
  -4   2  -9      340.01      294.54     25.09 o
  -3   2  -9     2073.78     1967.76     58.09 o
  -2   2  -9    18552.39    18811.50    447.95 o
  -1   2  -9      112.86      149.23     22.07 o
   0   2  -9     3602.40     3332.28     73.73 o
   1   2  -9      721.47      713.29     20.93 o
   2   2  -9     1284.92     1274.81     30.63 o
   3   2  -9     8549.86     8690.47    152.03 o
   4   2  -9     8198.03     8014.11    237.24 o
   5   2  -9     4098.21     4206.79    127.37 o
   6   2  -9      302.67      230.76     32.58 o
   7   2  -9     2861.18     2919.91    141.01 o
   8   2  -9       31.42       11.91     30.94 o
   9   2  -9     3269.63     3331.03     96.47 o
  10   2  -9      211.41        5.49     98.27 o
  11   2  -9       15.12       33.63     68.18 o
 -10   3  -9      245.23      289.78     60.96 o
  -9   3  -9      785.86      885.99     59.39 o
  -8   3  -9     2087.10     2108.89     59.08 o
  -7   3  -9     1848.82     1931.13     59.75 o
  -6   3  -9      257.03      182.06     27.99 o
  -5   3  -9     5309.72     5651.16    128.78 o
  -4   3  -9     2954.97     3147.02     93.39 o
  -3   3  -9     1525.31     1479.47     47.65 o
  -2   3  -9     1933.60     1999.27     90.36 o
  -1   3  -9    10441.14    10153.10    246.52 o
   0   3  -9     4454.27     4184.31    103.68 o
   1   3  -9     2838.46     2753.82     54.08 o
   2   3  -9      976.63      999.61     25.63 o
   3   3  -9    12061.50    12078.88    275.01 o
   4   3  -9     7657.05     7544.25    170.07 o
   5   3  -9     1583.81     1649.22     45.97 o
   6   3  -9      462.23      439.54     37.41 o
   7   3  -9      199.14      129.88     35.40 o
   8   3  -9     4684.36     4689.79    121.63 o
   9   3  -9       91.03       74.74     35.78 o
  10   3  -9     2934.61     2992.45    115.96 o
  11   3  -9      153.77       93.05     68.33 o
 -10   4  -9      131.59       82.03     71.94 o
  -9   4  -9      480.05      619.27     44.58 o
  -8   4  -9      345.67      311.56     29.16 o
  -7   4  -9     1811.25     1903.76     56.19 o
  -6   4  -9     2836.34     2965.18     75.74 o
  -5   4  -9     1097.97     1106.65     46.30 o
  -4   4  -9     1375.42     1366.41     52.91 o
  -3   4  -9     2385.43     2586.41    105.18 o
  -2   4  -9     6835.91     7057.72    184.67 o
  -1   4  -9     7594.53     8009.59    295.16 o
   0   4  -9    33849.27    32654.27    679.04 o
   1   4  -9     2405.66     2315.33     47.06 o
   2   4  -9      773.50      751.89     22.28 o
   3   4  -9     8004.06     8110.40    261.86 o
   4   4  -9     7752.81     7747.59    156.64 o
   5   4  -9     8953.25     9113.25    221.30 o
   6   4  -9      821.23      840.41     34.91 o
   7   4  -9       13.50       40.27     32.67 o
   8   4  -9       22.05       27.70     39.83 o
   9   4  -9     5318.36     5266.88    211.73 o
  10   4  -9       16.63      -41.00     52.48 o
  11   4  -9      199.11      199.23     94.12 o
 -10   5  -9      432.55      430.76     51.30 o
  -9   5  -9      832.00      821.06     45.39 o
  -8   5  -9     1245.36     1213.09     50.98 o
  -7   5  -9      237.03      184.71     31.82 o
  -6   5  -9      746.99      835.40     47.58 o
  -5   5  -9     4691.36     5051.32    145.53 o
  -4   5  -9     1471.89     1519.95     56.78 o
  -3   5  -9     3131.83     3313.64     91.42 o
  -2   5  -9     1901.44     2003.00     80.96 o
  -1   5  -9    26249.21    26426.84    494.16 o
   0   5  -9     2716.32     2566.03     67.47 o
   1   5  -9     7622.67     7501.53    131.16 o
   2   5  -9      688.33      656.53     27.34 o
   3   5  -9     1447.32     1382.51     35.37 o
   4   5  -9     6886.79     6662.41    146.26 o
   5   5  -9     3447.95     3429.35     81.72 o
   6   5  -9     4509.38     4560.13    125.22 o
   7   5  -9      132.78       98.20    120.88 o
   8   5  -9     1003.34      988.46     47.95 o
   9   5  -9      357.53      341.82     43.09 o
  10   5  -9     2161.91     2239.93    115.16 o
  11   5  -9       11.40       55.58     60.50 o
 -10   6  -9      613.78      596.42     49.10 o
  -9   6  -9      199.89      178.38     41.90 o
  -8   6  -9      637.25      553.05     54.08 o
  -7   6  -9     1393.16     1382.52     69.21 o
  -6   6  -9     2191.44     2413.27    153.74 o
  -5   6  -9     2062.92     2118.96    192.43 o
  -4   6  -9     7614.46     8233.35    210.31 o
  -3   6  -9     1957.40     1934.84     63.12 o
  -2   6  -9      354.66      413.32     62.88 o
  -1   6  -9     4426.92     4207.80    136.72 o
   0   6  -9    21291.61    21267.11    346.87 o
   1   6  -9     2291.22     2197.79     44.90 o
   2   6  -9     1290.86     1258.99     35.48 o
   3   6  -9      189.86      191.66     17.81 o
   4   6  -9     5035.98     5012.44    106.36 o
   5   6  -9     8949.21     9091.38    188.14 o
   6   6  -9     2495.39     2547.66     66.38 o
   7   6  -9     2730.63     2736.35     80.52 o
   8   6  -9      318.12      292.20     37.14 o
   9   6  -9     1223.77     1308.23    111.63 o
  10   6  -9       74.09      193.01     77.62 o
 -10   7  -9      321.89      321.00     57.78 o
  -9   7  -9      819.87      925.39    121.92 o
  -8   7  -9      893.97      896.40     52.63 o
  -7   7  -9      221.74      234.39     30.09 o
  -6   7  -9     1906.04     1863.90     77.66 o
  -5   7  -9     4195.12     4379.26    121.03 o
  -4   7  -9      310.09      280.43     29.20 o
  -3   7  -9     5374.65     5570.27    149.59 o
  -2   7  -9     3376.86     3532.37     97.79 o
  -1   7  -9    10394.92    10661.63    262.91 o
   0   7  -9     2180.44     2226.89     45.81 o
   1   7  -9     7388.50     7126.89    125.50 o
   2   7  -9     2660.82     2611.24     54.19 o
   3   7  -9      171.95      147.00     16.16 o
   4   7  -9      663.84      632.55     25.90 o
   5   7  -9     2842.33     2797.37    121.81 o
   6   7  -9     5216.42     5330.66    129.66 o
   7   7  -9      219.40      229.41     78.01 o
   8   7  -9      685.46      665.37     71.58 o
   9   7  -9      118.58       64.03     82.88 o
  10   7  -9     1903.89     1729.41    113.32 o
  11   7  -9      121.58      206.60     66.56 o
 -10   8  -9      708.42      673.26     68.79 o
  -9   8  -9      423.21      368.36     49.49 o
  -8   8  -9     1023.50     1061.54     75.85 o
  -7   8  -9     1126.68     1152.71    109.83 o
  -6   8  -9       79.08       81.32     73.01 o
  -5   8  -9      240.22      184.34     33.82 o
  -4   8  -9     7353.18     7891.83    216.12 o
  -3   8  -9      437.49      418.91     49.02 o
  -2   8  -9     2638.50     2998.66     98.71 o
  -1   8  -9     1340.05     1346.58     37.00 o
   0   8  -9     4522.43     4407.58     84.24 o
   1   8  -9     5919.08     6025.98    108.31 o
   2   8  -9    11852.40    12049.09    203.44 o
   3   8  -9     2431.21     2531.92     80.30 o
   4   8  -9       71.03       61.33     15.89 o
   5   8  -9     4730.54     4868.88    106.93 o
   6   8  -9      621.82      622.19     35.21 o
   7   8  -9     2816.12     2889.63     89.66 o
   8   8  -9      277.27      389.48     40.93 o
   9   8  -9      893.06      893.04    184.33 o
  10   8  -9       55.98       85.53     58.66 o
 -10   9  -9      362.01      300.27     58.51 o
  -9   9  -9      873.70      844.06     98.46 o
  -8   9  -9      266.64      281.09     52.60 o
  -7   9  -9     2123.62     2113.69     69.64 o
  -6   9  -9     1339.65     1382.70     64.78 o
  -5   9  -9     2163.14     2302.86     77.64 o
  -4   9  -9      312.87      324.33     40.61 o
  -3   9  -9     8179.44     8773.36    235.89 o
  -2   9  -9      812.29      868.14     32.62 o
  -1   9  -9      397.38      418.12     21.37 o
   0   9  -9     1498.79     1613.46     43.35 o
   1   9  -9    16889.96    18000.63    301.17 o
   2   9  -9     3233.25     3198.55     89.31 o
   3   9  -9     3394.39     3433.82     70.29 o
   4   9  -9      149.32      111.90     15.95 o
   5   9  -9      772.36      771.83     35.63 o
   6   9  -9     4139.83     4318.00    184.67 o
   7   9  -9      679.81      648.23     37.27 o
   8   9  -9     1068.77      997.03     47.88 o
   9   9  -9       91.95       87.63     44.63 o
  10   9  -9      771.75      781.71     90.52 o
 -10  10  -9      329.85      391.94     64.02 o
  -9  10  -9      702.55      766.29    100.50 o
  -8  10  -9     1641.10     1539.81    102.84 o
  -7  10  -9     1001.66      898.39     44.54 o
  -6  10  -9      511.02      509.39     41.38 o
  -5  10  -9      876.27      869.80     50.74 o
  -4  10  -9     4969.81     5236.01    303.91 o
  -3  10  -9      281.57      282.04     24.48 o
  -2  10  -9     8247.65     8714.51    155.36 o
  -1  10  -9     1220.91     1182.68     46.79 o
   0  10  -9     3097.97     3132.87     63.88 o
   1  10  -9     4633.00     4813.59     92.43 o
   2  10  -9     7087.00     7270.66    129.91 o
   3  10  -9     3456.71     3405.74     71.79 o
   4  10  -9     2171.73     2156.56     48.63 o
   5  10  -9       70.84       73.17     33.15 o
   6  10  -9      853.63      857.50     41.40 o
   7  10  -9     2099.04     2278.95     70.22 o
   8  10  -9       16.19        9.07     35.79 o
   9  10  -9      390.55      386.76     67.64 o
  10  10  -9      193.12      214.81     57.66 o
 -10  11  -9      207.59      190.80     58.41 o
  -9  11  -9      711.65      737.22     58.50 o
  -8  11  -9      295.42      398.32     55.95 o
  -7  11  -9     2067.13     2139.79     71.90 o
  -6  11  -9      820.37      905.22     60.12 o
  -5  11  -9       73.94       47.85     34.56 o
  -4  11  -9     1154.31     1143.68     53.13 o
  -3  11  -9     7142.76     7436.07    200.33 o
  -2  11  -9      220.11      231.47     20.10 o
  -1  11  -9     2455.72     2572.44     57.58 o
   0  11  -9      788.01      784.01     28.79 o
   1  11  -9     3063.57     3350.39     67.30 o
   2  11  -9     2055.28     2012.44     60.11 o
   3  11  -9     4292.37     4287.42     88.45 o
   4  11  -9     2534.66     2517.80     55.71 o
   5  11  -9      512.51      519.92     24.17 o
   6  11  -9     1335.57     1338.84     51.70 o
   7  11  -9      119.41      154.80     46.01 o
   8  11  -9     2123.56     2252.66    273.58 o
   9  11  -9      144.80      210.97     69.63 o
  10  11  -9       58.45       66.56     54.66 o
  -9  12  -9      282.39      103.62     50.34 o
  -8  12  -9     1058.95      915.63    132.70 o
  -7  12  -9      115.58       91.86     39.41 o
  -6  12  -9     2796.56     2834.16    104.71 o
  -5  12  -9     1391.24     1529.59     69.29 o
  -4  12  -9      298.17      284.21     37.46 o
  -3  12  -9      156.49      132.17     22.17 o
  -2  12  -9     5583.51     5899.41    116.30 o
  -1  12  -9      441.65      444.17     22.41 o
   0  12  -9      393.24      425.78     24.39 o
   1  12  -9      547.80      568.94     24.71 o
   2  12  -9     2043.84     2042.68     48.16 o
   3  12  -9     4133.89     4209.43     80.45 o
   4  12  -9     2074.30     1985.24     58.95 o
   5  12  -9       43.05       -8.69     22.02 o
   6  12  -9       98.46       70.99     26.94 o
   7  12  -9     1282.83     1386.52     54.94 o
   8  12  -9       37.85       88.95     41.43 o
   9  12  -9     1162.95     1122.90     94.43 o
  -9  13  -9      186.80      179.15     56.05 o
  -8  13  -9      467.70      464.48     47.30 o
  -7  13  -9     1603.27     1483.46     72.46 o
  -6  13  -9      379.21      343.61     33.34 o
  -5  13  -9      856.31      742.36     50.55 o
  -4  13  -9      420.23      432.69     37.35 o
  -3  13  -9     2596.04     2768.91     69.22 o
  -2  13  -9      411.56      404.65     24.36 o
  -1  13  -9     4020.47     4080.80     86.59 o
   0  13  -9      732.26      729.97     35.22 o
   1  13  -9      287.18      301.91     30.51 o
   2  13  -9     3441.25     3340.29     72.47 o
   3  13  -9     4396.74     4475.06     84.57 o
   4  13  -9     2970.98     3101.00     70.12 o
   5  13  -9     1104.31     1121.30     50.97 o
   6  13  -9      121.77      139.82     26.78 o
   7  13  -9      278.66      236.08     39.25 o
   8  13  -9     2329.54     2708.13    158.85 o
   9  13  -9       43.07       23.80     65.41 o
  -9  14  -9      499.45      581.61     64.75 o
  -8  14  -9      371.56      413.96     54.67 o
  -7  14  -9      393.42      474.62     47.07 o
  -6  14  -9     3269.47     3408.76    129.68 o
  -5  14  -9      418.88      413.03     44.61 o
  -4  14  -9       12.25      -15.73     23.76 o
  -3  14  -9      349.62      296.89     41.06 o
  -2  14  -9     3741.98     3987.35     86.26 o
  -1  14  -9      587.03      593.77     65.44 o
   0  14  -9     3777.47     4003.06     92.60 o
   1  14  -9      147.36      155.61     21.08 o
   2  14  -9     1498.99     1546.40     45.36 o
   3  14  -9     1614.36     1606.38     41.87 o
   4  14  -9     1981.02     2014.50     53.76 o
   5  14  -9     1612.77     1677.26     49.86 o
   6  14  -9      176.45      214.75     33.74 o
   7  14  -9      290.71      265.33     51.29 o
   8  14  -9       25.10      -54.28     60.27 o
  -8  15  -9      187.97       76.20     69.98 o
  -7  15  -9      634.73      582.28     47.71 o
  -6  15  -9      364.58      271.66     39.33 o
  -5  15  -9     1740.24     1818.05     64.68 o
  -4  15  -9      482.85      478.69     28.78 o
  -3  15  -9       97.39       83.61     24.84 o
  -2  15  -9      422.19      401.69     35.22 o
  -1  15  -9     4500.62     4830.23    105.04 o
   0  15  -9     1230.87     1404.69     45.14 o
   1  15  -9      127.54      162.58     40.28 o
   2  15  -9      118.20      103.64     21.21 o
   3  15  -9     1262.37     1329.18     38.53 o
   4  15  -9     1913.43     2074.30     58.28 o
   5  15  -9     1210.41     1237.78     44.17 o
   6  15  -9      359.53      424.64     38.35 o
   7  15  -9       98.18       92.21     64.72 o
   8  15  -9      474.83      460.72     71.71 o
  -8  16  -9       21.95      -87.83     87.83 o
  -7  16  -9      110.95      171.96     56.77 o
  -6  16  -9     1185.66     1296.41     67.01 o
  -5  16  -9      185.25      159.83     23.51 o
  -4  16  -9      714.96      727.14     66.04 o
  -3  16  -9      749.52      756.11     46.87 o
  -2  16  -9     1103.87     1187.51     41.92 o
  -1  16  -9      379.65      343.09     29.07 o
   0  16  -9     2432.55     2621.11     68.82 o
   1  16  -9      332.91      296.51     33.63 o
   2  16  -9       75.99       85.13     33.27 o
   3  16  -9      306.85      300.98     34.90 o
   4  16  -9     1003.70      989.40     41.77 o
   5  16  -9     1977.62     2021.37     61.57 o
   6  16  -9      428.71      282.63     69.71 o
   7  16  -9       24.67      -47.75     59.42 o
  -7  17  -9       63.45       96.58     78.23 o
  -6  17  -9      205.42      114.18     38.50 o
  -5  17  -9     1446.56     1467.44     61.27 o
  -4  17  -9      177.42      201.55     54.61 o
  -3  17  -9      165.59      158.39     29.75 o
  -2  17  -9      127.24      125.22     30.25 o
  -1  17  -9     2217.85     2329.64     65.15 o
   0  17  -9      287.03      279.47     43.17 o
   1  17  -9     2034.33     2099.84     68.51 o
   2  17  -9       21.45       -5.78     25.26 o
   3  17  -9       70.55       74.33     53.34 o
   4  17  -9     1034.95      922.28     39.19 o
   5  17  -9      479.12      391.88     47.85 o
   6  17  -9      937.46     1045.51     82.22 o
  -6  18  -9      205.63      245.75     75.16 o
  -5  18  -9        6.03       59.65     66.41 o
  -4  18  -9     2174.51     2268.27    106.33 o
  -3  18  -9      113.11      105.43     25.96 o
  -2  18  -9       57.31       49.70     28.43 o
  -1  18  -9       14.82        4.94     27.19 o
   0  18  -9     2578.91     2661.30     91.68 o
   1  18  -9      223.92      192.98     32.03 o
   2  18  -9      934.49      913.94     50.59 o
   3  18  -9        8.97      -28.50     30.92 o
   4  18  -9      316.32      293.32     39.81 o
   5  18  -9      824.18      915.29     58.43 o
  -5  19  -9      582.26      508.40     87.45 o
  -4  19  -9       16.00      -84.45     84.45 o
  -3  19  -9      600.99      481.46     77.32 o
  -2  19  -9       43.12       63.27     97.27 o
  -1  19  -9      401.44      319.98     54.06 o
   0  19  -9      347.05      446.07     79.38 o
   1  19  -9     1788.64     1720.16     70.51 o
   2  19  -9      141.05      209.29     45.64 o
   3  19  -9       60.95       11.66     39.50 o
   4  19  -9      197.31      189.47     43.05 o
  -4  20  -9      792.95      727.43    129.36 o
  -3  20  -9       17.14      -92.82     92.82 o
  -2  20  -9      311.10      354.54     70.71 o
  -1  20  -9       54.34      104.03     80.15 o
   0  20  -9      576.24      549.24     71.55 o
   1  20  -9      228.22      245.81     61.68 o
   2  20  -9      898.03      810.17     64.67 o
   3  20  -9       56.48      176.35     54.24 o
  -1  21  -9       75.52      -38.16     67.71 o
   0  21  -9       69.43      151.96     57.33 o
   1 -15  -8      233.21      314.16     55.43 o
   2 -15  -8       94.26       44.30     52.97 o
  -3 -14  -8      504.93      447.05     71.86 o
  -2 -14  -8      737.33      731.84     71.86 o
  -1 -14  -8      226.79      127.14     40.46 o
   0 -14  -8     1265.49     1152.51     46.21 o
   1 -14  -8      188.29      120.15     50.36 o
   4 -14  -8      693.46      708.93     73.93 o
   5 -14  -8      986.82     1065.47    103.03 o
   6 -14  -8       88.53      137.12     92.36 o
  -4 -13  -8      285.97      233.62     41.69 o
  -3 -13  -8      123.76      130.56     32.57 o
  -2 -13  -8      615.95      607.88     51.29 o
  -1 -13  -8      467.58      440.76     34.14 o
   0 -13  -8      569.69      482.19     53.93 o
   1 -13  -8     2677.00     2528.95     89.94 o
   2 -13  -8      733.14      654.07     36.38 o
   3 -13  -8       58.30       77.79     33.45 o
   4 -13  -8     1579.44     1693.94    112.93 o
   5 -13  -8      616.41      665.78     84.68 o
   6 -13  -8     1438.54     1592.52    135.35 o
   7 -13  -8      167.41      157.69     67.18 o
  -5 -12  -8       31.88       60.05     45.34 o
  -4 -12  -8      894.82     1078.67     82.38 o
  -3 -12  -8      842.87      951.84     70.71 o
  -2 -12  -8       80.64       45.24     28.08 o
  -1 -12  -8      498.83      460.20     33.32 o
   0 -12  -8     1391.49     1314.12     42.56 o
   1 -12  -8     1019.87      899.11     32.65 o
   2 -12  -8      571.56      577.05     35.54 o
   3 -12  -8      110.94      121.96     22.83 o
   4 -12  -8      676.04      659.18     31.58 o
   5 -12  -8     1380.67     1240.07     84.03 o
   6 -12  -8      365.29      296.27     59.42 o
   7 -12  -8     1144.34     1128.73    110.17 o
   8 -12  -8        5.46       76.01     72.17 o
  -6 -11  -8      376.70      452.81     68.37 o
  -5 -11  -8      166.96      170.92     35.69 o
  -4 -11  -8        9.92       32.68     53.01 o
  -3 -11  -8     1380.31     1287.56    119.54 o
  -2 -11  -8     2013.58     2049.95     67.16 o
  -1 -11  -8      238.02      235.77     33.86 o
   0 -11  -8      424.12      405.37     32.94 o
   1 -11  -8     3729.32     3823.17     95.13 o
   2 -11  -8      672.99      638.38     32.24 o
   3 -11  -8      306.57      333.93     22.69 o
   4 -11  -8      331.89      331.56     28.79 o
   5 -11  -8      662.64      626.55     47.33 o
   6 -11  -8     3047.32     3188.42    168.83 o
   7 -11  -8      317.41      274.16     67.33 o
   8 -11  -8      297.37      285.91     71.25 o
   9 -11  -8       40.74       69.25    110.25 o
  -7 -10  -8      320.26      424.39    184.14 o
  -6 -10  -8       25.85       87.20     80.42 o
  -5 -10  -8      546.82      699.57     54.86 o
  -4 -10  -8     2341.73     2450.06     90.52 o
  -3 -10  -8      412.45      374.61     56.39 o
  -2 -10  -8     1819.57     1889.06     51.54 o
  -1 -10  -8     1395.92     1269.74     32.67 o
   0 -10  -8     2215.76     2282.34     90.67 o
   1 -10  -8     1803.76     1725.16     47.60 o
   2 -10  -8     2162.75     2159.36     57.42 o
   3 -10  -8      372.38      353.02     24.46 o
   4 -10  -8       25.00       76.54     20.23 o
   5 -10  -8     1832.69     1805.22     71.40 o
   6 -10  -8     1026.86      942.97     65.49 o
   7 -10  -8     1814.93     1965.42     73.83 o
   8 -10  -8      348.51      355.87     98.69 o
   9 -10  -8      124.99      216.73    106.41 o
  -7  -9  -8      417.63      439.35     76.08 o
  -6  -9  -8      693.21      773.53     54.15 o
  -5  -9  -8      391.81      362.75     94.59 o
  -4  -9  -8      810.69      823.06     44.78 o
  -3  -9  -8     8329.13     8606.67    202.37 o
  -2  -9  -8     1198.46     1165.96     52.16 o
  -1  -9  -8      165.22      195.05     15.30 o
   0  -9  -8      325.21      380.41     21.41 o
   1  -9  -8     1519.84     1616.10     90.09 o
   2  -9  -8     3428.70     3568.85    107.82 o
   3  -9  -8     1738.02     1786.15     52.35 o
   4  -9  -8      179.15      162.62     34.87 o
   5  -9  -8       86.35      100.33     24.89 o
   6  -9  -8     2070.20     2013.90    111.93 o
   7  -9  -8      666.75      590.31     46.02 o
   8  -9  -8      934.52      977.27     62.24 o
   9  -9  -8       20.09      -40.43     40.43 o
  10  -9  -8      326.54      333.81     98.58 o
  -8  -8  -8      788.19      856.95     97.50 o
  -7  -8  -8      481.80      492.74     94.51 o
  -6  -8  -8      420.50      333.13     36.29 o
  -5  -8  -8     1718.29     1722.09     53.86 o
  -4  -8  -8     2269.16     2194.01     59.20 o
  -3  -8  -8      668.24      700.27     29.67 o
  -2  -8  -8     2885.66     2963.26     98.44 o
  -1  -8  -8     1745.00     1688.80     66.08 o
   0  -8  -8       12.38       22.10     14.36 o
   1  -8  -8     1398.16     1507.31     40.65 o
   2  -8  -8     4101.58     4171.14    122.49 o
   3  -8  -8     2820.77     2939.59     85.41 o
   4  -8  -8      680.20      747.74     32.91 o
   5  -8  -8       27.05       30.77     24.05 o
   6  -8  -8      144.44      174.32     31.78 o
   7  -8  -8     3465.38     3570.09    175.24 o
   8  -8  -8      258.46      213.85     39.61 o
   9  -8  -8      199.08      124.70     49.66 o
  10  -8  -8      211.55      232.47    115.24 o
  -7  -7  -8     1068.61     1032.30     97.43 o
  -6  -7  -8      847.01      776.86     60.01 o
  -5  -7  -8      104.58       43.11     34.94 o
  -4  -7  -8      767.59      881.56     45.42 o
  -3  -7  -8     3116.92     2941.56    115.46 o
  -2  -7  -8      877.06      910.85     33.65 o
  -1  -7  -8     2321.03     2315.69     42.74 o
   0  -7  -8     1151.75     1171.60     52.72 o
   1  -7  -8      673.40      634.16     23.57 o
   2  -7  -8     2762.40     2726.10     74.37 o
   3  -7  -8     3334.30     3417.65    104.60 o
   4  -7  -8     1778.13     1896.21     50.72 o
   5  -7  -8      241.23      208.99     23.34 o
   6  -7  -8      717.89      678.50     45.00 o
   7  -7  -8     1720.49     1609.47     68.29 o
   8  -7  -8     2647.48     2789.96    101.61 o
   9  -7  -8       47.82        7.53     46.05 o
  10  -7  -8       82.20      144.03     72.03 o
  -9  -6  -8      529.48      740.41    100.50 o
  -8  -6  -8      810.01     1005.59    102.42 o
  -7  -6  -8      238.84      123.61     71.48 o
  -6  -6  -8     1406.81     1527.70     97.68 o
  -5  -6  -8     1459.64     1528.95     68.76 o
  -4  -6  -8        4.57       26.45     24.76 o
  -3  -6  -8     1079.49     1096.22     56.14 o
  -2  -6  -8     7484.96     7814.95    168.26 o
  -1  -6  -8     1489.17     1462.85     31.05 o
   0  -6  -8     1630.03     1639.00     34.44 o
   1  -6  -8      713.15      690.55     24.47 o
   2  -6  -8     3402.56     3523.16     79.84 o
   3  -6  -8     7238.09     7560.26    159.09 o
   4  -6  -8     3575.52     3580.69     85.44 o
   5  -6  -8      282.31      311.68     29.69 o
   6  -6  -8       36.81       16.84     23.43 o
   7  -6  -8     5435.68     5528.22    132.41 o
   8  -6  -8       94.95      134.37     54.93 o
   9  -6  -8     2810.24     2638.14    106.86 o
  10  -6  -8       41.14       47.48     48.13 o
  11  -6  -8       20.23      135.81     83.99 o
  -9  -5  -8      207.77      478.84    102.57 o
  -8  -5  -8      897.98      753.22    186.18 o
  -7  -5  -8     1940.20     1701.43     66.99 o
  -6  -5  -8      269.39      275.74     34.74 o
  -5  -5  -8     1319.68     1459.46     55.30 o
  -4  -5  -8     1166.47     1134.67     58.08 o
  -3  -5  -8     2963.82     3061.47     99.08 o
  -2  -5  -8      515.14      553.85     39.21 o
  -1  -5  -8     9677.90     9887.67    164.36 o
   0  -5  -8     2836.53     2830.72     61.92 o
   1  -5  -8      404.27      384.07     17.89 o
   2  -5  -8     1144.82     1142.66     32.81 o
   3  -5  -8     4605.30     4792.29    101.81 o
   4  -5  -8     7249.97     7409.95    155.63 o
   5  -5  -8      269.00      248.78     29.99 o
   6  -5  -8       20.27       32.96     27.98 o
   7  -5  -8      103.16      125.76     44.12 o
   8  -5  -8     4311.40     4304.56    117.04 o
   9  -5  -8       84.12       63.72     60.81 o
  10  -5  -8     1396.52     1217.48     75.74 o
  11  -5  -8      137.73      138.81     76.24 o
  -9  -4  -8      634.57      529.82     54.09 o
  -8  -4  -8      717.87      624.16     39.04 o
  -7  -4  -8      882.97      855.70     58.68 o
  -6  -4  -8     3065.39     3189.79    108.14 o
  -5  -4  -8      813.66      824.16     26.48 o
  -4  -4  -8      355.12      319.75     21.38 o
  -3  -4  -8     2800.37     2710.13    143.45 o
  -2  -4  -8     8883.41     9085.25    165.68 o
  -1  -4  -8     3029.27     3055.75     64.14 o
   0  -4  -8     4967.57     4863.20     84.05 o
   1  -4  -8      694.12      601.29     28.72 o
   2  -4  -8     1425.01     1378.38     38.17 o
   3  -4  -8     5555.14     5772.42    117.83 o
   4  -4  -8     8269.93     8433.87    169.28 o
   5  -4  -8     3007.54     3045.58     92.41 o
   6  -4  -8      262.20      221.28     37.11 o
   7  -4  -8      321.42      299.05     35.04 o
   8  -4  -8       78.95       80.86     35.60 o
   9  -4  -8     5364.44     5467.40    144.81 o
  10  -4  -8      122.41      140.13    113.28 o
  11  -4  -8      193.58       18.58     75.39 o
 -10  -3  -8      306.24      455.58     80.46 o
  -9  -3  -8      168.40      156.78     43.44 o
  -8  -3  -8     1657.10     1565.42     71.38 o
  -7  -3  -8     1065.66      998.07     32.57 o
  -6  -3  -8      212.98      171.59     22.31 o
  -5  -3  -8     3860.08     4250.43     95.32 o
  -4  -3  -8     1853.06     1932.29     91.61 o
  -3  -3  -8      683.64      761.32     22.97 o
  -2  -3  -8      824.40      854.34     22.22 o
  -1  -3  -8    18418.21    18328.53    338.77 o
   0  -3  -8     3214.71     3262.49     68.63 o
   1  -3  -8     3625.93     3458.42     63.48 o
   2  -3  -8     1024.67     1074.25     26.89 o
   3  -3  -8     2416.20     2356.98     54.83 o
   4  -3  -8     6767.12     6742.43    136.31 o
   5  -3  -8     2001.92     1932.19     52.06 o
   6  -3  -8     2142.97     2266.32     62.25 o
   7  -3  -8       71.32       95.44     34.75 o
   8  -3  -8     1310.81     1309.69     51.80 o
   9  -3  -8      405.02      254.40     85.15 o
  10  -3  -8     2289.52     2166.39     97.00 o
  11  -3  -8      106.31      120.54    110.78 o
 -10  -2  -8      212.65      126.14    101.88 o
  -9  -2  -8      530.55      527.26     49.25 o
  -8  -2  -8      265.52      274.62     28.09 o
  -7  -2  -8     1606.33     1641.66     80.28 o
  -6  -2  -8     2847.23     2871.88     75.29 o
  -5  -2  -8        5.64       11.99     14.66 o
  -4  -2  -8     4177.59     4449.14     97.14 o
  -3  -2  -8     2846.35     2979.02     65.74 o
  -2  -2  -8      684.64      739.94     31.20 o
  -1  -2  -8     4514.02     4592.46     92.68 o
   0  -2  -8    19218.26    18653.17    349.32 o
   1  -2  -8     1530.34     1527.24     41.87 o
   2  -2  -8     4453.71     4467.97     80.90 o
   3  -2  -8     2012.67     1884.71     46.44 o
   4  -2  -8     2044.83     2014.18     48.54 o
   5  -2  -8     7467.04     7696.26    157.45 o
   6  -2  -8     2880.83     2891.68     73.94 o
   7  -2  -8      410.74      439.41     33.86 o
   8  -2  -8      157.95      195.61     33.96 o
   9  -2  -8     3112.34     3091.82     94.75 o
  10  -2  -8      113.19      140.30     45.52 o
  11  -2  -8     1366.84     1167.89    111.86 o
 -10  -1  -8      153.92       67.94     68.94 o
  -9  -1  -8      550.22      503.74     37.27 o
  -8  -1  -8      380.47      399.24     29.03 o
  -7  -1  -8      784.04      717.21     29.67 o
  -6  -1  -8     1902.87     1900.21     47.86 o
  -5  -1  -8     2711.52     2791.66    123.67 o
  -4  -1  -8       76.87       31.35     14.65 o
  -3  -1  -8     5402.48     5575.01    199.54 o
  -2  -1  -8     1933.69     1861.51     50.76 o
  -1  -1  -8    13019.60    12602.54    293.31 o
   0  -1  -8     5571.89     5590.49    113.69 o
   1  -1  -8     9118.20     8600.42    130.27 o
   2  -1  -8      562.82      528.98     19.75 o
   3  -1  -8      498.01      479.89     24.93 o
   4  -1  -8     4891.74     5090.11    106.81 o
   5  -1  -8     3010.36     3061.72     81.42 o
   6  -1  -8     9798.12    10090.59    210.22 o
   7  -1  -8      535.00      521.98     35.73 o
   8  -1  -8      498.38      551.43     37.56 o
   9  -1  -8        8.43      -34.48     34.48 o
  10  -1  -8     3313.44     3251.90    127.60 o
  11  -1  -8       43.14        0.00     67.79 o
 -10   0  -8      795.59      847.43     96.20 o
  -9   0  -8      396.21      409.10     33.56 o
  -8   0  -8      218.57      228.01     23.99 o
  -7   0  -8     3873.15     4056.71    103.43 o
  -6   0  -8     4551.61     4844.59    117.37 o
  -5   0  -8     1388.80     1452.59     46.12 o
  -4   0  -8    12980.78    13463.62    286.13 o
  -3   0  -8     1346.03     1373.12     58.41 o
  -2   0  -8     1339.48     1475.75     62.49 o
  -1   0  -8      643.66      708.04     28.09 o
   0   0  -8    30425.55    29537.84    677.38 o
   1   0  -8     5641.87     5461.09     86.16 o
   2   0  -8     4464.51     4298.36     91.25 o
   3   0  -8      284.48      275.26     21.38 o
   4   0  -8      263.65      279.07     27.74 o
   5   0  -8     9164.09     9377.42    189.49 o
   6   0  -8     4365.72     4271.80    101.93 o
   7   0  -8     3733.52     3967.44    134.96 o
   8   0  -8       22.20       34.21     37.76 o
   9   0  -8     2062.72     1984.69     67.21 o
  10   0  -8       38.35        9.84     52.25 o
  11   0  -8     2627.41     2509.51    171.28 o
 -10   1  -8      588.62      611.98    105.60 o
  -9   1  -8      810.57      799.06     42.49 o
  -8   1  -8      575.18      620.28     35.55 o
  -7   1  -8      308.77      267.44     28.24 o
  -6   1  -8     2766.95     2903.98     93.30 o
  -5   1  -8     3816.18     3841.72    132.00 o
  -4   1  -8      449.23      493.43     34.89 o
  -3   1  -8    14337.62    14805.58    354.26 o
  -2   1  -8     5052.51     5106.21    162.84 o
  -1   1  -8     1575.55     1558.79     71.55 o
   0   1  -8     6329.59     6484.62    128.41 o
   1   1  -8    14389.17    13536.95    226.91 o
   2   1  -8     7026.87     6863.09    119.32 o
   3   1  -8     7272.89     7551.26    152.81 o
   4   1  -8    11251.89    11825.42    229.60 o
   5   1  -8     1728.73     1757.57     48.89 o
   6   1  -8     8385.19     8506.70    181.72 o
   7   1  -8     1305.57     1250.49     50.13 o
   8   1  -8     1456.74     1355.46     55.07 o
   9   1  -8      465.94      402.13     37.82 o
  10   1  -8     2513.04     2401.34    106.66 o
  11   1  -8       21.00      -12.45     51.42 o
 -10   2  -8      437.98      415.91     58.58 o
  -9   2  -8      794.17      750.09     43.20 o
  -8   2  -8     1556.39     1596.18     48.50 o
  -7   2  -8      604.67      588.84     29.99 o
  -6   2  -8      275.42      250.15     24.91 o
  -5   2  -8     2303.36     2349.58     60.42 o
  -4   2  -8     5427.60     5471.77    141.55 o
  -3   2  -8      191.12      256.17     38.35 o
  -2   2  -8     7672.73     7683.26    194.84 o
  -1   2  -8     1744.84     1743.76     53.50 o
   0   2  -8     3230.15     3236.49     68.98 o
   1   2  -8     5884.68     5639.59    100.86 o
   2   2  -8    14965.66    14351.15    237.93 o
   3   2  -8     2795.01     2892.45     62.71 o
   4   2  -8      217.79      256.02     44.11 o
   5   2  -8     1997.56     1897.53     61.11 o
   6   2  -8     1805.53     1716.29    105.06 o
   7   2  -8     6840.85     7056.23    159.23 o
   8   2  -8     1788.47     1692.29     76.67 o
   9   2  -8      254.40      282.33     44.52 o
  10   2  -8       90.12       71.62     61.42 o
  11   2  -8     1634.17     1731.19    101.90 o
 -11   3  -8      316.43      555.77    127.52 o
 -10   3  -8      443.68      491.31     45.40 o
  -9   3  -8      596.77      629.46     52.27 o
  -8   3  -8      890.75      858.62     35.80 o
  -7   3  -8     1536.34     1683.21     46.64 o
  -6   3  -8     1932.73     2131.32     74.54 o
  -5   3  -8     2552.16     2701.12     73.66 o
  -4   3  -8      385.15      374.75     39.62 o
  -3   3  -8     4663.82     4691.58    196.62 o
  -2   3  -8       44.86       40.08     29.33 o
  -1   3  -8     2059.50     1977.95     58.88 o
   0   3  -8     2072.59     2034.46     47.01 o
   1   3  -8    10807.69    10283.03    175.48 o
   2   3  -8     8127.70     7889.27    190.59 o
   3   3  -8     6778.38     6600.00    115.42 o
   4   3  -8      529.34      550.55     31.84 o
   5   3  -8      291.23      304.60     30.30 o
   6   3  -8     6604.83     6624.04    138.42 o
   7   3  -8     1240.79     1232.04     45.86 o
   8   3  -8     4828.35     4945.36    125.13 o
   9   3  -8       21.43       42.74     40.02 o
  10   3  -8      424.19      363.81     55.11 o
  11   3  -8       37.35       37.53     61.32 o
 -11   4  -8      287.09      278.38    114.85 o
 -10   4  -8      669.29      643.29     54.76 o
  -9   4  -8      497.84      481.09     60.42 o
  -8   4  -8     1818.00     1839.31     49.99 o
  -7   4  -8      700.47      663.87     31.22 o
  -6   4  -8      942.19      923.62     34.47 o
  -5   4  -8     2694.81     2797.03     74.28 o
  -4   4  -8     5927.77     6117.96    162.29 o
  -3   4  -8      366.27      373.47     27.32 o
  -2   4  -8    30747.99    31237.42    723.86 o
  -1   4  -8     4850.23     4730.15    124.74 o
   0   4  -8     3202.88     3283.10     63.08 o
   1   4  -8     2599.46     2582.64     58.64 o
   2   4  -8    22983.73    22206.41    365.10 o
   3   4  -8     7698.39     7323.57    169.90 o
   4   4  -8      178.77      137.57     19.55 o
   5   4  -8      712.58      849.66     41.48 o
   6   4  -8     2228.31     2342.64     61.20 o
   7   4  -8     3576.29     3624.58     94.55 o
   8   4  -8      644.19      606.50     51.52 o
   9   4  -8     1343.31     1439.62     97.10 o
  10   4  -8      336.95      288.32     56.41 o
 -11   5  -8      625.96      617.41    116.08 o
 -10   5  -8      638.56      622.77     42.89 o
  -9   5  -8      612.59      593.63     49.15 o
  -8   5  -8      823.05      907.84     38.42 o
  -7   5  -8     1940.62     2147.78     59.13 o
  -6   5  -8      869.23      880.69     34.02 o
  -5   5  -8      125.74      118.55    110.98 o
  -4   5  -8     3169.13     3400.33    160.50 o
  -3   5  -8     7405.31     7250.12    187.30 o
  -2   5  -8     3163.78     3588.53     98.50 o
  -1   5  -8    10611.18    10009.75    197.56 o
   0   5  -8      582.38      647.13     19.94 o
   1   5  -8      471.07      459.12     18.74 o
   2   5  -8     2284.74     2107.63     43.90 o
   3   5  -8     8631.80     8340.23    199.26 o
   4   5  -8     6422.47     6675.44    135.76 o
   5   5  -8      721.97      779.85     30.79 o
   6   5  -8     2445.42     2357.39     78.46 o
   7   5  -8     1078.72     1035.84     39.71 o
   8   5  -8     9654.94     9839.46    218.14 o
   9   5  -8      121.45      137.99     40.02 o
  10   5  -8       71.69       75.61     66.60 o
  11   5  -8      107.33      -80.31     80.31 o
 -11   6  -8      344.14      356.59    125.56 o
 -10   6  -8      318.64      332.74     50.13 o
  -9   6  -8      737.18      716.90     39.17 o
  -8   6  -8      575.92      559.80     31.02 o
  -7   6  -8      149.99      120.48     31.80 o
  -6   6  -8     2221.68     2504.94    110.40 o
  -5   6  -8     2616.79     2735.57     98.31 o
  -4   6  -8      722.02      787.20     35.04 o
  -3   6  -8      989.78     1173.74    128.21 o
  -2   6  -8    14743.70    15690.33    375.35 o
  -1   6  -8     4166.31     3937.79     85.20 o
   0   6  -8     8855.91     9244.62    157.28 o
   1   6  -8      102.79      127.74     13.48 o
   2   6  -8     1590.50     1523.53     36.90 o
   3   6  -8     6753.97     6267.85    113.33 o
   4   6  -8     9272.81     9473.74    275.91 o
   5   6  -8     2447.10     2359.54     69.51 o
   6   6  -8        5.26       38.54     23.82 o
   7   6  -8      977.12      933.56     43.00 o
   8   6  -8      150.31       71.07     43.11 o
   9   6  -8     2497.19     2776.84    149.48 o
  10   6  -8      175.07      107.71     97.04 o
 -10   7  -8      459.60      322.60     56.37 o
  -9   7  -8      289.65      360.11     53.87 o
  -8   7  -8      565.12      582.52     38.79 o
  -7   7  -8     2368.84     2379.61     70.37 o
  -6   7  -8      119.15       75.90     29.17 o
  -5   7  -8     5105.81     5427.60    146.73 o
  -4   7  -8     1358.45     1435.53     73.24 o
  -3   7  -8      727.52      646.07     36.49 o
  -2   7  -8     1275.90     1342.91     48.29 o
  -1   7  -8    20403.74    21015.05    405.74 o
   0   7  -8      640.15      557.43     21.28 o
   1   7  -8      257.70      198.93     31.08 o
   2   7  -8     1490.72     1427.76     32.78 o
   3   7  -8     8002.46     7951.89    150.40 o
   4   7  -8     2721.66     2581.49     51.38 o
   5   7  -8     2184.94     2156.37    124.15 o
   6   7  -8       33.08       34.90     27.88 o
   7   7  -8      261.32      243.32     29.11 o
   8   7  -8     1825.91     1815.82     62.63 o
   9   7  -8      669.28      694.07     51.95 o
  10   7  -8     1553.01     1665.26     83.26 o
  11   7  -8      289.49      211.36     89.29 o
 -10   8  -8      897.21      859.32     70.35 o
  -9   8  -8      516.78      573.27     68.87 o
  -8   8  -8      583.90      429.32     74.78 o
  -7   8  -8      899.80      988.41     43.58 o
  -6   8  -8     7123.29     7860.07    213.35 o
  -5   8  -8      915.68      933.83     46.02 o
  -4   8  -8     1387.95     1504.74     63.53 o
  -3   8  -8     1740.80     1715.82     92.36 o
  -2   8  -8     1782.06     1537.24     42.90 o
  -1   8  -8     2662.85     2723.01     55.42 o
   0   8  -8    17054.05    17439.11    290.35 o
   1   8  -8     1019.72     1011.72     27.64 o
   2   8  -8     1052.34     1142.89     28.87 o
   3   8  -8     2110.00     1997.01     45.93 o
   4   8  -8     5106.05     4998.46     92.41 o
   5   8  -8     4767.47     5010.43    137.38 o
   6   8  -8      549.86      555.62     32.27 o
   7   8  -8      246.96      269.47     33.66 o
   8   8  -8     1358.53     1371.14     55.71 o
   9   8  -8     4056.76     4138.86    301.03 o
  10   8  -8       49.01      132.13     68.56 o
  11   8  -8      208.13      381.26     88.37 o
 -10   9  -8      572.70      560.84     67.77 o
  -9   9  -8      940.45      813.13     67.94 o
  -8   9  -8     1032.38     1117.26     68.44 o
  -7   9  -8      923.09      867.49     40.07 o
  -6   9  -8     1401.27     1276.45     58.12 o
  -5   9  -8     3388.03     3867.72    134.74 o
  -4   9  -8     2155.96     2216.63     73.00 o
  -3   9  -8      184.07      183.43     41.80 o
  -2   9  -8      697.70      768.70     33.32 o
  -1   9  -8     8846.76     9076.45    160.55 o
   0   9  -8     2502.09     2707.40     57.02 o
   1   9  -8     2497.25     2400.91     60.37 o
   2   9  -8      399.05      361.87     21.34 o
   3   9  -8      810.76      847.36     26.74 o
   4   9  -8     4828.26     5072.93     95.76 o
   5   9  -8     1963.80     1916.61     55.15 o
   6   9  -8      845.73      838.78     41.00 o
   7   9  -8      127.09       84.09     32.12 o
   8   9  -8     1340.70     1362.55    100.59 o
   9   9  -8      429.58      308.05     48.02 o
  10   9  -8     1615.28     1659.78    127.21 o
 -10  10  -8      286.99      351.12     55.78 o
  -9  10  -8      257.06      355.72     57.40 o
  -8  10  -8      268.24      211.74     57.35 o
  -7  10  -8     1856.01     1978.81     65.23 o
  -6  10  -8     1230.09     1335.04     61.44 o
  -5  10  -8       11.28      -40.60    105.37 o
  -4  10  -8     4950.08     5434.50    216.27 o
  -3  10  -8     1694.81     1627.16     51.28 o
  -2  10  -8     2465.72     2562.83     53.74 o
  -1  10  -8     1019.27      976.54     45.66 o
   0  10  -8     9125.51     9141.16    159.48 o
   1  10  -8     6517.22     6448.72    113.86 o
   2  10  -8     2070.06     2104.04     49.98 o
   3  10  -8      167.23      177.58     15.64 o
   4  10  -8     1482.90     1469.96     38.07 o
   5  10  -8     6652.04     7021.98    194.15 o
   6  10  -8     1737.70     1747.78     57.72 o
   7  10  -8      242.92      246.78     32.24 o
   8  10  -8      431.72      331.27     40.94 o
   9  10  -8     1480.00     1386.88     89.33 o
 -10  11  -8      443.11      391.01     72.72 o
  -9  11  -8      491.10      456.66     63.26 o
  -8  11  -8      620.11      582.01     49.41 o
  -7  11  -8      456.59      496.29    138.04 o
  -6  11  -8      423.16      477.85     36.87 o
  -5  11  -8     4697.41     5021.68    214.39 o
  -4  11  -8      436.56      380.98     34.14 o
  -3  11  -8     2107.68     2093.02     60.60 o
  -2  11  -8       68.00       66.69     16.68 o
  -1  11  -8     3640.67     3822.98     75.14 o
   0  11  -8     1135.49     1166.26     56.01 o
   1  11  -8     9466.35    10019.85    177.66 o
   2  11  -8     1107.96     1161.04     32.90 o
   3  11  -8      915.90      812.01     24.69 o
   4  11  -8     1011.01     1037.26     35.75 o
   5  11  -8     3065.32     3215.25     83.71 o
   6  11  -8     2191.21     2232.04     90.95 o
   7  11  -8      360.47      312.21     38.85 o
   8  11  -8       75.50       87.99     41.39 o
   9  11  -8      186.06      213.89     65.64 o
  10  11  -8     1596.50     1392.07    110.32 o
 -10  12  -8      402.51      492.07     77.00 o
  -9  12  -8      442.59      393.10     66.35 o
  -8  12  -8      669.01      703.97    159.00 o
  -7  12  -8      873.35      850.78     64.76 o
  -6  12  -8      347.74      348.46     29.74 o
  -5  12  -8      186.73      199.18     54.28 o
  -4  12  -8     4445.21     4664.41    177.05 o
  -3  12  -8       34.09       23.82     17.11 o
  -2  12  -8       60.73       53.86     18.91 o
  -1  12  -8      667.41      694.18     25.68 o
   0  12  -8     8513.98     8816.00    161.16 o
   1  12  -8     1396.50     1419.55     42.98 o
   2  12  -8     7661.13     7906.66    144.50 o
   3  12  -8      153.12      139.95     17.69 o
   4  12  -8      686.57      687.52     28.51 o
   5  12  -8     2991.20     3128.01     72.53 o
   6  12  -8      752.64      789.21     42.81 o
   7  12  -8     1594.02     1570.78     60.45 o
   8  12  -8      395.00      419.57     43.46 o
   9  12  -8      367.38      362.60     74.55 o
  -9  13  -8      424.90      498.41    116.70 o
  -8  13  -8      226.51      264.85     91.44 o
  -7  13  -8      469.77      401.11     49.80 o
  -6  13  -8      508.78      537.55     59.04 o
  -5  13  -8     2772.66     2804.95     83.67 o
  -4  13  -8      667.62      566.85     37.41 o
  -3  13  -8     4779.42     4929.99    104.85 o
  -2  13  -8      173.11       72.20     29.06 o
  -1  13  -8       80.58      111.25     21.94 o
   0  13  -8       22.04      -17.36     17.36 o
   1  13  -8     8853.78     9510.12    175.13 o
   2  13  -8     2239.98     2239.15     54.26 o
   3  13  -8      687.65      772.27     28.38 o
   4  13  -8      310.77      310.18     26.90 o
   5  13  -8      592.90      685.03     29.63 o
   6  13  -8     3260.37     3543.73     98.77 o
   7  13  -8      369.04      304.95     33.13 o
   8  13  -8      424.31      477.53     70.32 o
  -9  14  -8      391.46      480.40     61.76 o
  -8  14  -8      654.66      661.81     56.21 o
  -7  14  -8      225.36      278.03     61.61 o
  -6  14  -8        7.29      -30.94     30.94 o
  -5  14  -8     1061.31     1033.16     45.91 o
  -4  14  -8     2186.03     2227.80     59.75 o
  -3  14  -8       82.47       47.13     38.05 o
  -2  14  -8     3946.35     3956.38     87.21 o
  -1  14  -8      330.77      339.34     24.07 o
   0  14  -8     1639.97     1603.41     48.14 o
   1  14  -8     1569.20     1629.74     44.74 o
   2  14  -8     2503.06     2439.42     61.99 o
   3  14  -8      984.80      948.66     41.22 o
   4  14  -8       71.81       82.40     23.26 o
   5  14  -8     1038.84     1001.71     36.46 o
   6  14  -8      445.96      540.16     38.45 o
   7  14  -8     2324.93     2471.82    140.96 o
   8  14  -8      149.13      118.31     59.19 o
  -8  15  -8      476.49      534.87     55.69 o
  -7  15  -8      627.61      672.29     49.84 o
  -6  15  -8      862.47      977.31     50.66 o
  -5  15  -8      100.93       84.39     24.44 o
  -4  15  -8      365.88      326.45     37.21 o
  -3  15  -8     5120.17     5702.26    121.18 o
  -2  15  -8      120.32       56.71     27.59 o
  -1  15  -8     2072.44     2137.71     54.64 o
   0  15  -8      356.57      334.56     29.38 o
   1  15  -8     2384.10     2621.32     69.42 o
   2  15  -8      574.98      495.96     25.79 o
   3  15  -8     2617.92     2512.84     57.63 o
   4  15  -8      704.45      678.82     36.64 o
   5  15  -8      256.41      303.06     28.81 o
   6  15  -8     1063.62     1103.85     84.47 o
   7  15  -8      304.50      161.38     56.74 o
   8  15  -8     1017.11     1143.55     95.12 o
  -8  16  -8      507.73      411.28    120.00 o
  -7  16  -8      153.39      132.39     41.55 o
  -6  16  -8      696.37      685.75     37.34 o
  -5  16  -8      476.09      475.94     25.47 o
  -4  16  -8     1019.90     1018.74     57.33 o
  -3  16  -8       88.44       85.36     20.44 o
  -2  16  -8     4561.26     4754.45    119.98 o
  -1  16  -8      112.11      104.55     25.27 o
   0  16  -8       39.29       21.65     20.93 o
   1  16  -8      775.53      897.33     36.12 o
   2  16  -8     3444.44     3642.55     91.04 o
   3  16  -8     1646.60     1676.09     46.77 o
   4  16  -8      920.04      921.19     39.34 o
   5  16  -8       50.10       25.06     33.04 o
   6  16  -8       61.40       93.59    103.11 o
   7  16  -8     1153.61     1227.46     90.44 o
  -7  17  -8      267.89      334.27     89.83 o
  -6  17  -8       82.60      101.23     63.11 o
  -5  17  -8      176.73       86.21     89.56 o
  -4  17  -8      155.42      156.68     20.81 o
  -3  17  -8     1951.16     2090.74    108.35 o
  -2  17  -8       32.88      -13.51     23.91 o
  -1  17  -8     2679.88     2804.99    124.36 o
   0  17  -8       29.97       11.84     20.69 o
   1  17  -8      166.15      196.33     22.66 o
   2  17  -8      721.77      775.61     36.11 o
   3  17  -8     1943.60     1993.30     57.26 o
   4  17  -8     1264.76     1321.02     68.59 o
   5  17  -8      196.84      198.25     51.36 o
   6  17  -8      157.03       83.76     59.65 o
  -6  18  -8     1023.41     1024.47    113.70 o
  -5  18  -8       70.34       60.65     97.20 o
  -4  18  -8       62.25      120.41     55.49 o
  -3  18  -8      424.54      455.69     60.31 o
  -2  18  -8     2101.15     2328.93    145.64 o
  -1  18  -8      158.98      132.42     23.87 o
   0  18  -8     1051.38     1068.92     42.59 o
   1  18  -8      128.35      159.11     29.93 o
   2  18  -8     1064.64     1051.31     40.57 o
   3  18  -8      756.69      781.87     46.13 o
   4  18  -8     1035.63     1065.67     54.52 o
   5  18  -8      500.70      474.40     47.83 o
  -5  19  -8      695.70      648.82     92.28 o
  -4  19  -8      155.67      113.24     95.05 o
  -3  19  -8      294.05      283.55     80.50 o
  -2  19  -8       49.74       57.16     65.26 o
  -1  19  -8     3025.86     2952.97    297.31 o
   0  19  -8      273.31      182.23     41.50 o
   1  19  -8      369.62      305.02     71.48 o
   2  19  -8      443.95      407.80     89.75 o
   3  19  -8      435.95      463.85     57.91 o
   4  19  -8      863.25     1010.43     69.91 o
  -4  20  -8      388.54      365.29    103.57 o
  -3  20  -8      125.03      180.96     68.94 o
  -2  20  -8      844.59     1135.72    109.94 o
  -1  20  -8      148.97      153.70     58.27 o
   0  20  -8     1839.43     1905.40    102.22 o
   1  20  -8      104.28      131.46     71.32 o
   2  20  -8       60.53       45.06     39.27 o
   3  20  -8      410.13      378.52     44.67 o
  -1  21  -8      843.82     1250.26    120.30 o
   0  21  -8      226.94      256.09     58.67 o
  -3 -15  -7      748.79      671.31     74.93 o
  -2 -15  -7       89.16      126.60     50.82 o
   1 -15  -7      276.00      206.60     43.84 o
   2 -15  -7      647.38      514.46     71.40 o
   6 -15  -7      481.76      410.82     77.70 o
  -4 -14  -7      273.48      197.99     40.64 o
  -3 -14  -7       26.01       36.11     30.87 o
  -2 -14  -7      865.02      937.34     55.51 o
  -1 -14  -7      659.31      605.40     38.58 o
   0 -14  -7      309.34      283.13     20.06 o
   1 -14  -7      517.60      429.82     31.42 o
   2 -14  -7     1987.97     1850.47     78.24 o
   3 -14  -7      777.70      698.09     60.34 o
   4 -14  -7      881.93      692.35     86.52 o
   5 -14  -7       53.62      -20.42     51.52 o
   6 -14  -7       92.42      172.13     65.18 o
   7 -14  -7      643.16      512.70     86.60 o
  -5 -13  -7        5.03       64.94     65.37 o
  -4 -13  -7      555.83      550.33     45.18 o
  -3 -13  -7      570.99      478.51     78.35 o
  -2 -13  -7      111.64      121.01     29.12 o
  -1 -13  -7     1867.57     1941.63     59.12 o
   0 -13  -7      288.48      238.21     28.94 o
   1 -13  -7      122.97      129.58     19.09 o
   2 -13  -7      784.74      720.03     25.07 o
   3 -13  -7     1350.93     1350.66     72.13 o
   4 -13  -7      912.10      817.80     76.93 o
   5 -13  -7      195.31      136.27     70.09 o
   6 -13  -7      154.44      143.11     82.76 o
   7 -13  -7      135.80      126.60     99.35 o
   8 -13  -7     1655.16     1636.51    150.02 o
  -6 -12  -7      424.63      389.63     60.10 o
  -5 -12  -7      236.60      182.67     46.91 o
  -4 -12  -7       51.77       33.45     28.29 o
  -3 -12  -7      573.02      629.91     55.66 o
  -2 -12  -7     1794.19     1902.76     62.52 o
  -1 -12  -7      131.10      142.06     23.53 o
   0 -12  -7     1533.06     1545.71     93.36 o
   1 -12  -7      366.05      360.51     19.18 o
   2 -12  -7     1549.94     1503.49     35.49 o
   3 -12  -7     1725.76     1668.19     70.92 o
   4 -12  -7     1338.75     1352.17     67.32 o
   5 -12  -7      776.82      847.97     78.92 o
   6 -12  -7      241.96      183.87     68.25 o
   7 -12  -7      733.63      665.94     99.42 o
   8 -12  -7      212.15       51.67    102.34 o
  -7 -11  -7      491.06      517.41     70.42 o
  -6 -11  -7       41.04       55.89     70.63 o
  -5 -11  -7     1126.78     1034.03     57.89 o
  -4 -11  -7      650.23      763.84     96.66 o
  -3 -11  -7       53.39       48.14     32.72 o
  -2 -11  -7      405.57      361.71     32.78 o
  -1 -11  -7     3179.54     3124.94     99.05 o
   0 -11  -7      758.33      794.77     26.23 o
   1 -11  -7      345.23      323.15     22.29 o
   2 -11  -7      547.07      519.75     28.29 o
   3 -11  -7     2062.92     2062.81     65.92 o
   4 -11  -7     2402.99     2385.77     67.09 o
   5 -11  -7     1486.59     1468.22     65.85 o
   6 -11  -7      390.44      404.54     33.45 o
   7 -11  -7       11.47        4.94     37.31 o
   8 -11  -7     1615.03     1463.70    129.82 o
   9 -11  -7      158.53      118.00     83.91 o
  -7 -10  -7      412.11      417.92     67.24 o
  -6 -10  -7      993.01      991.94     60.12 o
  -5 -10  -7      216.82      157.51     53.09 o
  -4 -10  -7      954.01      943.83     39.41 o
  -3 -10  -7     2870.89     3051.36     75.74 o
  -2 -10  -7     1740.35     1594.93     55.80 o
  -1 -10  -7      239.85      220.49     10.46 o
   0 -10  -7     1116.30     1208.64     32.94 o
   1 -10  -7      928.81     1001.82     35.27 o
   2 -10  -7      318.69      334.13     26.58 o
   3 -10  -7     1552.28     1544.65     44.72 o
   4 -10  -7     3506.78     3692.77     92.60 o
   5 -10  -7     2304.95     2392.56     66.41 o
   6 -10  -7     1384.00     1384.17    104.65 o
   7 -10  -7      274.64      235.54     37.26 o
   8 -10  -7       98.56       50.12     38.89 o
   9 -10  -7     1382.13     1493.33    129.82 o
  10 -10  -7       46.90       37.08     80.00 o
  -8  -9  -7      687.71      698.32     87.37 o
  -7  -9  -7      431.42      439.41     54.37 o
  -6  -9  -7      283.37      233.70     50.82 o
  -5  -9  -7     1763.87     1813.24     61.84 o
  -4  -9  -7      145.62      179.45     37.60 o
  -3  -9  -7      531.24      562.77     28.04 o
  -2  -9  -7     1070.30     1139.23     35.41 o
  -1  -9  -7     1212.39     1191.96     33.61 o
   0  -9  -7       45.85       26.10     11.85 o
   1  -9  -7     2493.18     2482.84    125.10 o
   2  -9  -7      660.77      650.51     26.59 o
   3  -9  -7     1150.13     1120.65     34.97 o
   4  -9  -7     4340.23     4559.83    107.30 o
   5  -9  -7     1299.37     1293.50     45.97 o
   6  -9  -7     3301.46     3347.93     92.77 o
   7  -9  -7      181.43      216.42     54.24 o
   8  -9  -7      503.83      448.61     40.89 o
   9  -9  -7       96.69       24.00     55.10 o
  10  -9  -7     1185.62     1269.30    125.83 o
  -8  -8  -7      378.76      375.66     79.15 o
  -6  -8  -7     1248.18     1283.64     85.99 o
  -5  -8  -7      455.36      498.76     32.05 o
  -4  -8  -7     1827.37     1937.65     52.22 o
  -3  -8  -7     1241.41     1219.68     39.01 o
  -2  -8  -7      472.77      400.50     25.63 o
  -1  -8  -7      388.86      381.10     17.84 o
   0  -8  -7     6548.29     6759.90    176.46 o
   1  -8  -7     2529.77     2524.55    180.65 o
   2  -8  -7      836.09      825.21     28.34 o
   3  -8  -7      272.03      312.25     24.56 o
   4  -8  -7     2867.43     3061.13     78.12 o
   5  -8  -7     2836.43     2882.30     75.16 o
   6  -8  -7     1276.55     1299.14     47.15 o
   7  -8  -7     1965.22     1887.78     73.22 o
   8  -8  -7        2.64       -5.17     37.66 o
   9  -8  -7     1581.20     1456.90     77.97 o
  10  -8  -7       76.18      190.09     69.63 o
  -9  -7  -7      810.10      752.08    119.84 o
  -8  -7  -7      267.75      236.69     64.72 o
  -6  -7  -7     1109.86     1167.80     56.38 o
  -5  -7  -7     1177.48     1179.62     50.61 o
  -4  -7  -7      143.53      139.29     26.56 o
  -3  -7  -7     2886.18     2931.48     68.42 o
  -2  -7  -7     1778.62     1962.28     54.02 o
  -1  -7  -7     2698.17     2862.49     65.80 o
   0  -7  -7     2153.16     2276.72     45.51 o
   1  -7  -7     7348.58     7757.03    152.80 o
   2  -7  -7     3474.78     3640.25     83.24 o
   3  -7  -7     1087.99     1134.01     45.40 o
   4  -7  -7     1741.76     1774.54     68.18 o
   5  -7  -7     1549.60     1529.08     45.81 o
   6  -7  -7     3995.52     4086.07    102.76 o
   7  -7  -7     1046.77     1044.50     49.33 o
   8  -7  -7       97.20      108.59     38.99 o
   9  -7  -7        2.69      -18.89     37.65 o
  10  -7  -7     1656.68     1462.96     83.23 o
  11  -7  -7        0.96        1.92     89.75 o
  -9  -6  -7      238.76      190.55     74.47 o
  -8  -6  -7     1033.28      963.67     92.82 o
  -7  -6  -7     1630.05     1778.87    107.68 o
  -6  -6  -7      176.16      236.28     36.64 o
  -5  -6  -7      780.22      839.65     39.82 o
  -4  -6  -7     3324.88     3399.14     90.50 o
  -3  -6  -7      884.75      872.91     46.74 o
  -2  -6  -7     1612.80     1682.89     47.31 o
  -1  -6  -7     2003.39     2038.68     49.64 o
   0  -6  -7    10876.97    11330.36    185.33 o
   1  -6  -7     3204.69     3334.94     81.73 o
   2  -6  -7     8333.82     8459.02    194.91 o
   3  -6  -7      687.59      668.39     27.67 o
   4  -6  -7      542.83      533.98     27.02 o
   5  -6  -7     5645.67     5785.09    129.29 o
   6  -6  -7     1442.58     1468.07     47.54 o
   7  -6  -7     4213.74     4325.02    110.19 o
   8  -6  -7      297.36      315.38     53.56 o
   9  -6  -7      221.58      151.54     39.10 o
  10  -6  -7       37.66      -12.60     44.59 o
  11  -6  -7     1211.55      920.37    136.66 o
  -9  -5  -7      460.02      502.26     75.47 o
  -8  -5  -7       60.50       73.54     20.52 o
  -7  -5  -7      401.61      389.50     28.35 o
  -6  -5  -7     1058.10     1003.53     46.31 o
  -5  -5  -7     2005.81     1983.34     61.12 o
  -4  -5  -7       35.00       70.93     29.05 o
  -3  -5  -7     5427.50     5746.67    319.96 o
  -2  -5  -7     1401.51     1568.16     72.40 o
  -1  -5  -7      354.99      392.65     12.34 o
   0  -5  -7      814.36      842.79     23.19 o
   1  -5  -7     2803.54     2631.78     50.78 o
   2  -5  -7     2393.93     2328.54     53.34 o
   3  -5  -7     4604.37     4614.48     96.67 o
   4  -5  -7      193.60      169.23     22.33 o
   5  -5  -7     2867.75     2830.75     71.02 o
   6  -5  -7     3182.85     3424.75     86.82 o
   7  -5  -7     2620.89     2720.96     76.05 o
   8  -5  -7     2555.77     2599.81    113.86 o
   9  -5  -7      201.71      202.50     38.08 o
  10  -5  -7      662.68      759.84    102.07 o
  11  -5  -7        9.66      -38.08     74.24 o
 -10  -4  -7      500.78      750.93    118.23 o
  -9  -4  -7      537.92      451.46     68.33 o
  -8  -4  -7      998.73      941.23     70.25 o
  -7  -4  -7      840.31      800.00     29.46 o
  -6  -4  -7      368.11      357.47     26.42 o
  -5  -4  -7     1012.99      944.68     56.07 o
  -4  -4  -7     5042.40     4915.77    291.92 o
  -3  -4  -7       42.06       57.15     40.17 o
  -2  -4  -7     5723.75     5672.90    138.18 o
  -1  -4  -7     2901.63     2951.19     61.47 o
   0  -4  -7      755.54      728.58     22.78 o
   1  -4  -7     1888.66     1865.99     38.17 o
   2  -4  -7    11254.14    11154.43    242.34 o
   3  -4  -7     1237.92     1264.41     37.97 o
   4  -4  -7      990.00      982.56     31.05 o
   5  -4  -7     2323.82     2316.53     76.94 o
   6  -4  -7       66.24       49.40     27.39 o
   7  -4  -7     7516.53     7955.21    179.37 o
   8  -4  -7      661.50      652.46     37.92 o
   9  -4  -7     1218.71     1108.97     58.27 o
  10  -4  -7       43.65       10.84     44.97 o
  11  -4  -7      954.44      857.57    119.31 o
 -10  -3  -7      686.43      600.22     88.21 o
  -9  -3  -7      998.54      886.76     53.16 o
  -8  -3  -7     1153.07     1128.36     39.19 o
  -7  -3  -7     4779.33     4884.71    101.48 o
  -6  -3  -7     1479.52     1527.08     39.13 o
  -5  -3  -7      281.63      324.57     22.05 o
  -4  -3  -7     1881.62     1948.55     49.61 o
  -3  -3  -7     8695.81     8984.37    260.71 o
  -2  -3  -7      649.82      636.26     18.27 o
  -1  -3  -7    12825.59    12490.37    234.53 o
   0  -3  -7     1248.80     1224.32     25.36 o
   1  -3  -7    11204.55    11219.28    210.30 o
   2  -3  -7     4148.00     4155.85     88.96 o
   3  -3  -7     2200.15     2084.84     50.58 o
   4  -3  -7     2389.50     2373.75     55.12 o
   5  -3  -7       13.25       -7.01     17.42 o
   6  -3  -7     3357.33     3478.57     82.71 o
   7  -3  -7     1214.84     1185.86     48.80 o
   8  -3  -7     8459.05     8769.83    204.00 o
   9  -3  -7      400.42      375.73     41.11 o
  10  -3  -7      201.29      254.08     78.58 o
  11  -3  -7      144.46      310.40    100.88 o
 -10  -2  -7      152.08       54.36     98.04 o
  -9  -2  -7     1079.25      973.80     53.15 o
  -8  -2  -7     1450.38     1478.53     47.95 o
  -7  -2  -7      337.02      355.07     31.98 o
  -6  -2  -7     1419.69     1529.80     38.37 o
  -5  -2  -7     1410.15     1485.52     49.71 o
  -4  -2  -7      383.36      324.15     29.61 o
  -3  -2  -7      851.91      855.95     25.86 o
  -2  -2  -7     9707.58     9276.55    179.34 o
  -1  -2  -7     3314.27     3322.49     68.50 o
   0  -2  -7      312.71      261.29     20.82 o
   1  -2  -7     3503.94     3545.98     65.19 o
   2  -2  -7     7620.40     7567.91    128.13 o
   3  -2  -7    30700.18    31557.73    712.63 o
   4  -2  -7     2669.48     2695.74     60.92 o
   5  -2  -7      723.10      737.97     36.18 o
   6  -2  -7      133.70       56.83     31.68 o
   7  -2  -7     4884.60     5046.68    120.53 o
   8  -2  -7     1304.57     1317.50     53.91 o
   9  -2  -7     3289.53     3254.33    153.57 o
  10  -2  -7      181.67      151.56     42.93 o
  11  -2  -7      344.36      327.44     71.55 o
  12  -2  -7      132.18      162.53     77.31 o
 -10  -1  -7      715.73      724.52     93.20 o
  -9  -1  -7      159.00      118.88     45.78 o
  -8  -1  -7      939.63      977.04     37.09 o
  -7  -1  -7     2523.80     2636.57     70.53 o
  -6  -1  -7      856.22      905.64     30.22 o
  -5  -1  -7     2379.17     2429.79    123.34 o
  -4  -1  -7     2845.14     2990.64     86.02 o
  -3  -1  -7     3827.90     3550.12    216.43 o
  -2  -1  -7      546.20      543.36     18.18 o
  -1  -1  -7    13832.65    12738.53    295.08 o
   0  -1  -7     3751.09     3572.95    117.96 o
   1  -1  -7     3651.68     3537.73     67.59 o
   2  -1  -7     8662.95     8551.82    145.86 o
   3  -1  -7    13518.55    13476.35    258.17 o
   4  -1  -7     5601.02     5566.91    113.33 o
   5  -1  -7     1600.07     1624.72     46.06 o
   6  -1  -7      558.01      560.65     32.76 o
   7  -1  -7      115.40      141.92     79.77 o
   8  -1  -7      985.29     1104.62     77.70 o
   9  -1  -7     1110.54     1067.47     70.05 o
  10  -1  -7      446.66      342.59     53.30 o
  11  -1  -7      195.73      221.41    170.40 o
  12  -1  -7      577.10      675.61     95.12 o
 -11   0  -7      223.29      266.33    113.70 o
 -10   0  -7      185.32      125.23     40.80 o
  -9   0  -7      279.72      269.45     27.73 o
  -8   0  -7     1171.48     1146.57     39.30 o
  -7   0  -7      719.36      742.70     30.68 o
  -6   0  -7     3627.11     3692.92     74.86 o
  -5   0  -7      610.78      622.84     29.51 o
  -4   0  -7     1175.51     1161.98     34.29 o
  -3   0  -7     2156.28     2297.31     52.85 o
  -2   0  -7     6099.94     5784.41    195.58 o
  -1   0  -7      285.15      280.30     16.95 o
   0   0  -7     1154.21      938.20     32.65 o
   1   0  -7      301.38      250.13     10.02 o
   2   0  -7     4789.55     4683.67     83.13 o
   3   0  -7     7416.79     7302.30    143.88 o
   4   0  -7     8214.34     8535.02    171.48 o
   5   0  -7     6485.29     6793.69    141.03 o
   6   0  -7      199.56      189.89     23.25 o
   7   0  -7     2205.41     2085.56     77.81 o
   8   0  -7       22.47       33.53     28.72 o
   9   0  -7     4524.93     4793.07    155.66 o
  10   0  -7      305.96      498.03     67.35 o
  11   0  -7       15.87      -28.72     56.10 o
 -11   1  -7      612.24      636.07    117.69 o
 -10   1  -7      126.30      204.51     46.19 o
  -9   1  -7      620.23      632.95     37.26 o
  -8   1  -7     1303.96     1366.62     46.26 o
  -7   1  -7     1513.12     1626.91     43.53 o
  -6   1  -7      525.64      539.72     29.98 o
  -5   1  -7     4394.86     4987.70    150.19 o
  -4   1  -7     1255.40     1248.01     35.65 o
  -3   1  -7     4614.92     4530.29     95.48 o
  -2   1  -7      775.43      759.44     30.94 o
  -1   1  -7    13521.70    12885.25    304.37 o
   0   1  -7     2053.30     1945.68     44.20 o
   1   1  -7     7719.64     6801.46    118.98 o
   2   1  -7      461.85      464.12     17.09 o
   3   1  -7    13610.22    13699.28    260.51 o
   4   1  -7    16216.73    17118.43    418.16 o
   5   1  -7     2790.05     2849.83     67.03 o
   6   1  -7     2110.59     2200.46     74.96 o
   7   1  -7      159.44      126.89     80.61 o
   8   1  -7     3168.95     3244.74     89.03 o
   9   1  -7       97.13       53.61     42.87 o
  10   1  -7     3094.02     3037.56    229.36 o
  11   1  -7      278.69      241.61     98.62 o
  12   1  -7       14.55       23.65     66.87 o
 -11   2  -7      699.83      770.58    103.11 o
 -10   2  -7      305.67      304.41     41.91 o
  -9   2  -7      428.88      423.47     68.74 o
  -8   2  -7      305.29      320.90     27.04 o
  -7   2  -7     2196.30     2317.58     56.61 o
  -6   2  -7     8426.21     8975.25    171.45 o
  -5   2  -7      289.44      310.48     21.88 o
  -4   2  -7     6038.50     6174.69    128.48 o
  -3   2  -7     4401.88     4522.96     98.83 o
  -2   2  -7     4885.81     5193.14    131.95 o
  -1   2  -7     1218.31     1332.99     41.84 o
   0   2  -7    10617.91     9373.62    184.14 o
   1   2  -7     9163.67     8627.75    150.54 o
   2   2  -7      294.41      300.12     13.57 o
   3   2  -7     1593.21     1502.56     39.94 o
   4   2  -7     7474.15     7184.40    218.13 o
   5   2  -7     5109.01     4933.14    105.94 o
   6   2  -7      915.52      857.91     58.22 o
   7   2  -7       28.29       55.40     26.23 o
   8   2  -7      288.67      303.27     40.84 o
   9   2  -7     5201.09     5467.44    173.44 o
  10   2  -7      156.58      101.41     48.52 o
  11   2  -7      704.49      673.48    134.62 o
  12   2  -7      378.31      462.18     90.67 o
 -11   3  -7      153.42      158.62     77.85 o
 -10   3  -7      341.49      349.78     39.77 o
  -9   3  -7     1003.87     1004.44     43.61 o
  -8   3  -7      517.80      557.52     32.91 o
  -7   3  -7      739.68      725.87     37.44 o
  -6   3  -7     1414.12     1512.44     46.83 o
  -5   3  -7     4883.78     5394.40    115.97 o
  -4   3  -7      511.49      532.03     30.81 o
  -3   3  -7     3746.22     4022.24    108.63 o
  -2   3  -7     1830.14     1922.30    130.09 o
  -1   3  -7    16134.11    15174.72    355.95 o
   0   3  -7     2222.25     2180.69     52.01 o
   1   3  -7     6827.73     6175.60    110.87 o
   2   3  -7       10.24      -17.26     17.26 o
   3   3  -7      212.18      209.29     17.38 o
   4   3  -7     7644.48     7572.85    208.21 o
   5   3  -7     6207.22     6457.20    165.46 o
   6   3  -7     5079.44     5278.54    111.37 o
   7   3  -7      314.13      333.91     38.14 o
   8   3  -7      690.70      679.67     50.82 o
   9   3  -7      112.78       52.99     40.34 o
  10   3  -7     2895.06     2920.11    148.02 o
  11   3  -7       18.56       -1.62     59.76 o
 -11   4  -7      736.27      621.88     60.59 o
 -10   4  -7     1003.90     1009.30     51.06 o
  -9   4  -7      316.60      336.92     32.91 o
  -8   4  -7     1416.06     1474.67     45.52 o
  -7   4  -7     1439.29     1481.52     43.97 o
  -6   4  -7     3311.28     3484.42     81.94 o
  -5   4  -7       35.28       37.94     17.71 o
  -4   4  -7     4717.25     4911.43    126.31 o
  -3   4  -7     1337.93     1339.06     46.59 o
  -2   4  -7     1338.31     1566.00     51.63 o
  -1   4  -7     8262.57     7916.59    195.01 o
   0   4  -7     7810.02     7528.14    132.36 o
   1   4  -7     3947.33     3586.03     70.29 o
   2   4  -7     2233.34     2099.65     43.31 o
   3   4  -7       19.15       24.89     14.60 o
   4   4  -7     4673.60     4744.04    109.49 o
   5   4  -7     8615.90     8587.27    187.59 o
   6   4  -7     2253.37     2262.12     60.18 o
   7   4  -7      818.57      835.52     39.08 o
   8   4  -7      616.64      532.43     59.19 o
   9   4  -7      846.53      823.20     93.85 o
  10   4  -7      242.63      339.85     61.73 o
  11   4  -7      983.54      921.64     76.46 o
 -11   5  -7      466.18      443.38     65.39 o
 -10   5  -7      520.41      534.41     41.93 o
  -9   5  -7     1274.56     1297.48     52.32 o
  -8   5  -7      330.69      338.51     43.58 o
  -7   5  -7      541.99      565.99     28.89 o
  -6   5  -7      705.77      707.54     36.28 o
  -5   5  -7     7603.27     8125.82    203.72 o
  -4   5  -7      125.78       70.38     20.60 o
  -3   5  -7     3169.29     3017.46    141.61 o
  -2   5  -7     3621.01     3910.11    105.76 o
  -1   5  -7      933.26      988.25     30.22 o
   0   5  -7     1014.18     1162.12     27.96 o
   1   5  -7    16466.30    15647.67    261.56 o
   2   5  -7     4524.22     4331.05     79.95 o
   3   5  -7      455.87      389.79     24.59 o
   4   5  -7     6685.98     6770.33    172.18 o
   5   5  -7     7170.95     7524.67    334.07 o
   6   5  -7     8787.32     9148.19    228.02 o
   7   5  -7     1484.95     1468.77     53.06 o
   8   5  -7     2517.24     2608.04     81.22 o
   9   5  -7      444.35      417.92     47.35 o
  10   5  -7     1192.39     1228.06     69.49 o
  11   5  -7      200.20      170.28     82.15 o
 -11   6  -7      567.44      617.70     80.76 o
 -10   6  -7      696.34      767.92     68.72 o
  -9   6  -7      572.62      570.85     42.49 o
  -8   6  -7     2000.76     1983.00     54.12 o
  -7   6  -7      546.80      617.12     29.96 o
  -6   6  -7      837.37      918.38     93.20 o
  -5   6  -7     2781.45     2976.65    147.79 o
  -4   6  -7     9959.13    10356.48    255.93 o
  -3   6  -7      409.17      391.98     29.72 o
  -2   6  -7     4300.50     4622.38    121.91 o
  -1   6  -7     3021.56     2800.59     63.84 o
   0   6  -7    12363.73    11718.20    198.81 o
   1   6  -7     6117.85     5746.05    104.50 o
   2   6  -7    12903.18    12386.51    210.65 o
   3   6  -7      811.41      799.46     23.09 o
   4   6  -7      288.00      268.99     19.91 o
   5   6  -7     6160.54     6554.87    211.67 o
   6   6  -7     2884.04     2866.96     73.53 o
   7   6  -7     3554.13     3720.55    164.18 o
   8   6  -7     1145.77     1017.49    107.33 o
   9   6  -7      419.39      446.67     84.45 o
  10   6  -7       88.44      100.28     43.98 o
 -11   7  -7      251.59      214.71     50.35 o
 -10   7  -7      474.19      440.21     41.65 o
  -9   7  -7     1131.91     1130.47     48.69 o
  -8   7  -7      942.31      825.55     47.20 o
  -7   7  -7     1929.39     2053.38     63.20 o
  -6   7  -7     1642.31     1761.92     63.50 o
  -5   7  -7     1724.04     1984.12     64.22 o
  -4   7  -7     2091.77     2177.02     68.89 o
  -3   7  -7     5339.26     4874.69    127.90 o
  -2   7  -7     1443.86     1721.04     57.61 o
  -1   7  -7     1067.38     1104.91     35.23 o
   0   7  -7      610.51      602.43     24.71 o
   1   7  -7    12368.88    12033.83    201.48 o
   2   7  -7     2265.48     2066.31     48.43 o
   3   7  -7     4110.75     3970.11     66.75 o
   4   7  -7       37.22       32.93     12.06 o
   5   7  -7      241.79      279.56     42.62 o
   6   7  -7    11155.86    11527.44    267.66 o
   7   7  -7     2061.29     2085.91     74.49 o
   8   7  -7     2438.10     2418.45     92.97 o
   9   7  -7      215.05      226.62     73.82 o
  10   7  -7      558.03      561.27     56.26 o
  11   7  -7       25.79       -4.99     79.31 o
 -11   8  -7      490.35      510.40     69.45 o
 -10   8  -7      414.38      365.83     47.90 o
  -9   8  -7      766.73      738.55     50.24 o
  -8   8  -7     2105.20     2075.89     71.03 o
  -7   8  -7      683.41      619.64     34.48 o
  -6   8  -7     1977.22     2231.70     79.03 o
  -5   8  -7     2130.26     2181.70     73.04 o
  -4   8  -7     4695.61     5020.13    131.40 o
  -3   8  -7      292.48      332.20     38.85 o
  -2   8  -7    10891.75    10892.37    236.12 o
  -1   8  -7      861.91      800.95     23.74 o
   0   8  -7     4944.20     5045.32     94.29 o
   1   8  -7     2094.70     1981.70     42.61 o
   2   8  -7     8105.31     8093.49    141.39 o
   3   8  -7     2552.43     2448.36     44.67 o
   4   8  -7     2637.21     2700.73     55.28 o
   5   8  -7     1189.37     1288.53     65.34 o
   6   8  -7      817.85      797.07     34.56 o
   7   8  -7     2895.41     2840.19     84.59 o
   8   8  -7      774.42      698.52     39.72 o
   9   8  -7      690.66      590.87     48.86 o
  10   8  -7      598.51      589.55     80.38 o
  11   8  -7      798.58      810.35     99.19 o
 -10   9  -7      405.33      397.05     56.28 o
  -9   9  -7      635.94      595.42    112.59 o
  -8   9  -7     1261.23     1304.22    144.57 o
  -7   9  -7     2205.66     2189.63     82.78 o
  -6   9  -7      522.66      573.51     34.08 o
  -5   9  -7       98.00       86.81     39.78 o
  -4   9  -7      303.16      302.39     35.44 o
  -3   9  -7     7608.74     7811.72    192.50 o
  -2   9  -7      708.54      795.22     30.85 o
  -1   9  -7     1812.72     1669.93     39.65 o
   0   9  -7      234.78      229.84     18.45 o
   1   9  -7     3904.93     4044.84     73.68 o
   2   9  -7     3256.46     3204.29     62.01 o
   3   9  -7     5469.81     5253.83     86.90 o
   4   9  -7     2720.73     2748.43     55.85 o
   5   9  -7      437.68      409.52     30.16 o
   6   9  -7     2400.73     2327.61     66.00 o
   7   9  -7     1761.25     1673.82     57.51 o
   8   9  -7     3979.18     4037.11    110.56 o
   9   9  -7      628.45      714.07     84.68 o
  10   9  -7      147.00      166.83     65.56 o
 -10  10  -7      410.55      380.91     68.59 o
  -9  10  -7      721.25      667.35     59.91 o
  -8  10  -7      814.95      856.54     52.41 o
  -7  10  -7      378.17      401.20     62.88 o
  -6  10  -7     2620.87     2863.16     79.62 o
  -5  10  -7      992.14      996.60     85.45 o
  -4  10  -7     1386.68     1474.54     60.14 o
  -3  10  -7      297.79      215.75     24.06 o
  -2  10  -7     7317.14     7356.48    134.03 o
  -1  10  -7      336.82      315.08     18.07 o
   0  10  -7     1344.60     1423.15     43.67 o
   1  10  -7      150.18      119.98     19.89 o
   2  10  -7     6533.71     6408.47    124.42 o
   3  10  -7     6079.53     6168.41    100.38 o
   4  10  -7     4502.62     4494.68     87.17 o
   5  10  -7      397.18      406.49     27.35 o
   6  10  -7      579.55      583.77     36.43 o
   7  10  -7     4845.87     4885.08    254.35 o
   8  10  -7      315.01      302.19     30.36 o
   9  10  -7     1657.87     1918.79    247.94 o
  10  10  -7      308.27      327.82     57.66 o
 -10  11  -7      397.35      451.57     58.61 o
  -9  11  -7      294.95      295.06     51.85 o
  -8  11  -7      723.75      772.23     52.68 o
  -7  11  -7     2338.74     2266.30     70.12 o
  -6  11  -7      364.99      353.70     30.24 o
  -5  11  -7     1083.90     1227.91     56.00 o
  -4  11  -7      677.28      677.39     49.38 o
  -3  11  -7     4897.30     5168.30    120.00 o
  -2  11  -7      429.61      416.10     27.43 o
  -1  11  -7     8553.04     8585.33    152.29 o
   0  11  -7      533.22      548.32     21.10 o
   1  11  -7      635.86      663.31     41.81 o
   2  11  -7     1244.69     1147.91     31.55 o
   3  11  -7     7825.30     8053.76    131.42 o
   4  11  -7     4223.28     4198.23     85.40 o
   5  11  -7      849.64      845.99     35.35 o
   6  11  -7      623.06      578.92     44.40 o
   7  11  -7       31.66       41.39     30.21 o
   8  11  -7     2645.89     2597.60    132.67 o
   9  11  -7      606.28      544.94     60.65 o
  10  11  -7      594.30      583.02     84.45 o
 -10  12  -7       86.61        1.15     51.05 o
  -9  12  -7      487.23      581.36     56.91 o
  -8  12  -7      280.43      262.72     66.22 o
  -7  12  -7     1198.10     1337.67     73.27 o
  -6  12  -7     3277.41     3495.78     95.21 o
  -5  12  -7      177.94      256.57     92.78 o
  -4  12  -7      115.00      116.05     27.15 o
  -3  12  -7     1185.20     1136.42     54.17 o
  -2  12  -7     3798.40     3948.16     82.44 o
  -1  12  -7      336.25      352.44     21.02 o
   0  12  -7     7232.89     7516.39    135.76 o
   1  12  -7      174.45      173.53     19.74 o
   2  12  -7     1154.29     1250.79     45.72 o
   3  12  -7      828.50      821.50     29.98 o
   4  12  -7     3250.67     3342.59     72.34 o
   5  12  -7     1532.99     1546.56     68.13 o
   6  12  -7      649.55      685.61     35.22 o
   7  12  -7      197.40      217.33     28.18 o
   8  12  -7      130.14      224.49     55.66 o
   9  12  -7     1574.96     1667.07    117.23 o
  -9  13  -7      207.38      290.58     96.16 o
  -8  13  -7      188.97      167.57     38.96 o
  -7  13  -7     1460.02     1515.84     61.98 o
  -6  13  -7      449.88      403.11     36.84 o
  -5  13  -7     2625.34     2762.32     68.00 o
  -4  13  -7     1209.54     1230.09     50.54 o
  -3  13  -7       45.07       58.90     21.50 o
  -2  13  -7       73.28       38.97     21.67 o
  -1  13  -7     6777.17     7054.43    133.66 o
   0  13  -7      590.58      655.74     23.68 o
   1  13  -7     1706.72     1752.86     45.25 o
   2  13  -7      559.41      601.81     40.11 o
   3  13  -7     2264.10     2311.83     49.87 o
   4  13  -7     1829.90     1861.79     49.37 o
   5  13  -7     1292.75     1282.79     41.76 o
   6  13  -7      505.26      477.46     55.36 o
   7  13  -7      488.05      535.81     57.55 o
   8  13  -7      756.64      919.22     76.24 o
   9  13  -7      143.26      195.93     62.34 o
  -9  14  -7      251.96      326.48     59.65 o
  -8  14  -7       37.46       -3.69     40.44 o
  -7  14  -7      276.77      306.38     58.00 o
  -6  14  -7     1898.72     1866.04     70.97 o
  -5  14  -7      104.38      101.61     30.71 o
  -4  14  -7     2092.72     2178.91     57.37 o
  -3  14  -7      711.42      692.16     30.91 o
  -2  14  -7      218.06      230.80     22.10 o
  -1  14  -7      421.62      410.17     23.81 o
   0  14  -7     3098.10     3175.78     72.82 o
   1  14  -7      182.21      134.59     29.84 o
   2  14  -7      128.72       95.84     18.37 o
   3  14  -7      481.09      476.24     24.98 o
   4  14  -7     1783.52     1708.27     51.30 o
   5  14  -7     2950.67     3051.54     79.51 o
   6  14  -7     1229.82     1246.86     61.10 o
   7  14  -7      139.98      109.10    103.34 o
   8  14  -7      183.44      159.38     55.12 o
  -8  15  -7      433.46      479.92    108.67 o
  -7  15  -7      148.19      101.77     82.34 o
  -6  15  -7      318.72      323.00     32.81 o
  -5  15  -7     3015.19     3135.51     68.56 o
  -4  15  -7      233.55      239.36     17.71 o
  -3  15  -7     1709.25     1743.74     48.49 o
  -2  15  -7      960.86      949.41     30.93 o
  -1  15  -7      830.99      921.49     42.95 o
   0  15  -7     1619.09     1731.16     58.25 o
   1  15  -7     2471.94     2563.09     62.32 o
   2  15  -7      120.03       94.71     24.99 o
   3  15  -7      235.82      228.64     22.97 o
   4  15  -7     1088.02     1122.24     38.54 o
   5  15  -7     2050.21     2026.54     56.71 o
   6  15  -7     1307.98     1380.80     71.05 o
   7  15  -7       69.85       89.60     49.67 o
   8  15  -7      222.56      246.06     55.66 o
  -8  16  -7      163.12      145.18    114.16 o
  -7  16  -7      185.81      242.76    101.57 o
  -6  16  -7      399.49      324.25     32.91 o
  -5  16  -7      341.10      369.61     51.01 o
  -4  16  -7     2221.50     2413.40     71.65 o
  -3  16  -7      163.88      198.20     19.63 o
  -2  16  -7      208.17      195.13     29.50 o
  -1  16  -7      133.50      125.48     25.17 o
   0  16  -7     2224.93     2198.78     57.41 o
   1  16  -7      737.18      724.74     29.54 o
   2  16  -7     1292.12     1264.24     43.81 o
   3  16  -7      182.76      178.71     47.67 o
   4  16  -7      701.21      655.33     45.19 o
   5  16  -7     1251.54     1285.98     70.33 o
   6  16  -7      597.12      714.54     92.93 o
   7  16  -7      492.70      568.43     66.72 o
  -7  17  -7      297.55      230.94     76.31 o
  -6  17  -7      258.41      257.73     96.50 o
  -5  17  -7     1282.62     1336.61    101.46 o
  -4  17  -7       44.42       31.10     39.10 o
  -3  17  -7     2065.84     2188.16     85.51 o
  -2  17  -7      375.96      340.83     44.61 o
  -1  17  -7      114.06      122.01     37.94 o
   0  17  -7       93.62       59.16     20.63 o
   1  17  -7     2673.36     2879.08     79.70 o
   2  17  -7      521.79      526.16     30.12 o
   3  17  -7      301.97      303.75     28.45 o
   4  17  -7       89.09       15.68     37.88 o
   5  17  -7      641.02      688.76     41.40 o
   6  17  -7     1142.01     1264.31     96.89 o
  -6  18  -7        0.95        7.68     67.48 o
  -5  18  -7      167.04      153.54     73.63 o
  -4  18  -7     2025.16     1994.78    126.72 o
  -3  18  -7       65.72       71.31     38.62 o
  -2  18  -7      262.84      343.50     56.61 o
  -1  18  -7      110.53       55.98     45.26 o
   0  18  -7      829.06      801.90     34.49 o
   1  18  -7     1414.23     1484.00     75.32 o
   2  18  -7     2181.89     2264.60     63.85 o
   3  18  -7      377.34      356.53     34.99 o
   4  18  -7      108.37       89.36     43.30 o
   5  18  -7      451.95      475.24    148.06 o
  -5  19  -7      145.88      164.45    106.72 o
  -3  19  -7     1501.24     1328.41     78.91 o
  -2  19  -7       15.61       86.48     47.76 o
  -1  19  -7      391.51      449.13     67.87 o
   0  19  -7       20.84      -17.70     66.60 o
   1  19  -7      497.87      431.78     70.56 o
   2  19  -7      285.58      251.67     70.94 o
   3  19  -7      792.18      858.99     65.73 o
   4  19  -7       83.17      171.90     51.34 o
  -4  20  -7      681.48      500.80    108.40 o
  -3  20  -7       18.53      208.83     90.06 o
  -2  20  -7     1380.89     1372.64    111.02 o
  -1  20  -7       50.74      156.62     78.31 o
   0  20  -7        7.57      -41.55     46.58 o
   1  20  -7       95.46       97.78     42.34 o
   2  20  -7     1173.30     1075.06     68.31 o
   3  20  -7      570.98      602.95     56.09 o
  -1  21  -7     1175.33     1260.20     81.75 o
   0  21  -7       16.57       32.05     45.91 o
  -2 -16  -6      177.66      151.63     65.87 o
  -4 -15  -6       96.67      119.77     75.85 o
  -3 -15  -6      137.03      153.47     60.31 o
  -2 -15  -6      247.37      244.60     55.89 o
  -1 -15  -6      874.78      880.98     75.55 o
   0 -15  -6      132.42      185.33     32.71 o
   2 -15  -6      415.53      387.31     41.41 o
   3 -15  -6       71.85       97.12     57.35 o
   4 -15  -6      294.54      230.17     52.44 o
   5 -15  -6      552.57      687.66     91.28 o
   6 -15  -6      477.24      424.64     95.20 o
  -5 -14  -6      288.46      223.93     54.73 o
  -4 -14  -6      637.04      653.97     66.37 o
  -3 -14  -6      288.63      262.31     53.20 o
  -2 -14  -6       84.33       87.57     30.34 o
  -1 -14  -6      200.80      170.47     27.01 o
   0 -14  -6     1620.40     1582.47     55.43 o
   1 -14  -6      583.72      587.42     52.59 o
   2 -14  -6     1705.27     1706.35     70.22 o
   3 -14  -6       89.66       54.98     33.85 o
   4 -14  -6       86.85       92.36     59.35 o
   5 -14  -6      925.21      948.24     90.44 o
   6 -14  -6      201.19      156.62     63.26 o
   7 -14  -6      670.56      706.55     91.51 o
  -6 -13  -6      553.33      428.94     51.42 o
  -5 -13  -6      618.46      619.89    146.25 o
  -4 -13  -6      143.14      165.16     36.70 o
  -3 -13  -6     2011.68     2113.87     95.05 o
  -2 -13  -6      513.89      503.18     33.90 o
  -1 -13  -6      148.41      134.86     30.14 o
   0 -13  -6     1065.93     1051.47     41.73 o
   1 -13  -6     3600.04     3616.03     99.80 o
   2 -13  -6      904.11      922.21     45.16 o
   3 -13  -6      299.62      419.79     59.35 o
   4 -13  -6      276.05      268.58     37.08 o
   5 -13  -6      563.31      563.83     79.84 o
   6 -13  -6     2338.87     2275.27    154.93 o
   7 -13  -6      480.37      571.89     85.76 o
   8 -13  -6      144.87       27.25    102.34 o
  -6 -12  -6       11.02       68.62     41.78 o
  -5 -12  -6      494.54      579.53     52.50 o
  -4 -12  -6     1595.61     1785.91     76.35 o
  -3 -12  -6      186.21      231.05     31.08 o
  -2 -12  -6      649.34      680.20     32.58 o
  -1 -12  -6     1172.23     1107.78     32.97 o
   0 -12  -6      999.97      915.43     34.60 o
   1 -12  -6     1108.72     1080.72     48.37 o
   2 -12  -6     2358.02     2389.21     48.18 o
   3 -12  -6      794.30      837.69     47.64 o
   4 -12  -6      174.40      229.06     36.41 o
   5 -12  -6      548.81      476.59     45.69 o
   6 -12  -6      406.31      336.42     79.00 o
   7 -12  -6     1865.08     1798.20    128.75 o
   8 -12  -6      201.40      154.09     68.25 o
   9 -12  -6        3.78      100.42     79.92 o
  -7 -11  -6      460.35      457.05     56.36 o
  -6 -11  -6      497.25      443.16     75.35 o
  -5 -11  -6      425.54      436.27     42.28 o
  -4 -11  -6      521.58      514.63     34.02 o
  -3 -11  -6     4648.47     4911.27    127.59 o
  -2 -11  -6      895.35      864.72     63.30 o
  -1 -11  -6      164.84      147.40      9.44 o
   0 -11  -6       53.58       49.19     11.01 o
   1 -11  -6     2775.07     2914.03     61.86 o
   2 -11  -6      970.03      980.18     32.60 o
   3 -11  -6     2298.67     2485.69     75.67 o
   4 -11  -6      431.18      388.74     41.88 o
   5 -11  -6      128.38      136.49     18.78 o
   6 -11  -6     1443.08     1432.40     90.67 o
   7 -11  -6      737.41      661.47     79.31 o
   8 -11  -6     1687.51     1679.28    121.00 o
   9 -11  -6      155.45      114.09     68.25 o
  -8 -10  -6      406.28      336.02     68.20 o
  -7 -10  -6      124.85      118.54     40.17 o
  -6 -10  -6      268.64      236.91     63.95 o
  -5 -10  -6      898.50      952.72     70.87 o
  -4 -10  -6      973.31      972.01     43.33 o
  -3 -10  -6      431.98      459.26     33.16 o
  -2 -10  -6     2762.31     3063.56     88.88 o
  -1 -10  -6       25.77       16.25      7.50 o
   0 -10  -6      247.71      215.76     15.26 o
   1 -10  -6       29.63        8.91     20.30 o
   2 -10  -6     4975.00     5019.19    113.35 o
   3 -10  -6     1513.45     1583.60     45.20 o
   4 -10  -6     1309.82     1385.39     43.25 o
   5 -10  -6       27.14       45.41     45.68 o
   6 -10  -6       36.66       46.49     42.59 o
   7 -10  -6     2001.04     1978.79     80.61 o
   8 -10  -6      206.99      160.41     37.96 o
   9 -10  -6      629.87      621.56     84.91 o
  10 -10  -6       26.11      -55.58    110.17 o
  -8  -9  -6      566.56      478.94     69.30 o
  -7  -9  -6     1226.32     1215.18     66.24 o
  -6  -9  -6      507.99      454.02     43.01 o
  -5  -9  -6       99.59       97.27     21.85 o
  -4  -9  -6      440.66      472.93     29.43 o
  -3  -9  -6     2127.27     2353.51     58.12 o
  -2  -9  -6      213.55      220.48     19.46 o
  -1  -9  -6     2926.91     3027.48     59.52 o
   0  -9  -6      953.42      952.10     24.63 o
   1  -9  -6      410.54      391.81     42.76 o
   2  -9  -6     2510.03     2440.90     59.98 o
   3  -9  -6     5050.19     5344.61    114.98 o
   4  -9  -6     1552.88     1505.04     44.72 o
   5  -9  -6      160.16      224.78     44.53 o
   6  -9  -6      235.68      224.12     26.40 o
   7  -9  -6      509.60      443.35     34.98 o
   8  -9  -6     2662.82     2664.13    157.31 o
   9  -9  -6      368.19      314.42     44.78 o
  10  -9  -6       57.02      122.84    111.17 o
  -9  -8  -6      465.18      459.42     83.15 o
  -8  -8  -6      799.54      717.15     99.58 o
  -7  -8  -6      390.53      429.78     64.72 o
  -6  -8  -6     1666.35     1950.80    142.26 o
  -5  -8  -6     1788.08     1651.40     51.76 o
  -4  -8  -6       17.95       36.75     19.13 o
  -3  -8  -6     1853.22     1951.89     48.76 o
  -2  -8  -6     9031.76     9410.71    171.75 o
  -1  -8  -6      487.93      489.70     15.35 o
   0  -8  -6      547.58      550.24     17.42 o
   1  -8  -6     1439.03     1464.53     85.92 o
   2  -8  -6     3743.80     3887.00     86.15 o
   3  -8  -6     2962.92     3092.28     73.12 o
   4  -8  -6     5355.30     5575.20    122.76 o
   5  -8  -6      146.73      144.98     37.31 o
   6  -8  -6      625.55      632.56     33.74 o
   7  -8  -6     2064.82     2114.29     86.06 o
   8  -8  -6      807.43      785.16     60.57 o
   9  -8  -6     2054.43     2168.99     91.58 o
  10  -8  -6       98.61       36.94     55.60 o
  11  -8  -6        1.11      -61.34     82.76 o
  -9  -7  -6      580.72      668.47    113.16 o
  -8  -7  -6      789.69      757.91     73.47 o
  -7  -7  -6     1403.70     1457.24    139.88 o
  -6  -7  -6      526.10      528.62     39.77 o
  -5  -7  -6     1039.19     1140.34     51.42 o
  -4  -7  -6      284.48      343.53     30.38 o
  -3  -7  -6     1905.39     2008.02     80.66 o
  -2  -7  -6      674.47      713.85     31.98 o
  -1  -7  -6     5813.61     5867.08     91.27 o
   0  -7  -6      625.83      703.42     32.41 o
   1  -7  -6        9.35       -8.57     12.82 o
   2  -7  -6     1826.20     2011.20     49.24 o
   3  -7  -6     2094.76     2074.02     52.28 o
   4  -7  -6     3110.61     3147.17    102.23 o
   5  -7  -6      850.40      841.59     32.95 o
   6  -7  -6      218.77      237.94     25.84 o
   7  -7  -6      760.46      755.67     42.22 o
   8  -7  -6     2140.23     2118.45     70.04 o
   9  -7  -6      160.00      188.79     55.32 o
  10  -7  -6     1373.34     1124.78     84.03 o
  11  -7  -6      103.51       31.17     77.00 o
  -8  -6  -6      307.25      241.46     34.14 o
  -7  -6  -6     1522.72     1481.53     62.68 o
  -6  -6  -6     1493.94     1615.16    100.22 o
  -5  -6  -6      643.83      695.38     36.37 o
  -4  -6  -6       32.42        7.94     21.03 o
  -3  -6  -6     1321.75     1306.89     57.33 o
  -2  -6  -6     9571.74     9697.99    379.46 o
  -1  -6  -6     1241.98     1215.33     26.06 o
   0  -6  -6     6100.86     5900.83    107.40 o
   1  -6  -6       13.73       -9.09     17.94 o
   2  -6  -6      316.52      373.87     20.26 o
   3  -6  -6      931.20      849.12     27.52 o
   4  -6  -6     7895.55     8033.51    164.64 o
   5  -6  -6     1561.80     1683.34     50.31 o
   6  -6  -6      485.00      486.62     30.82 o
   7  -6  -6      121.75      171.30     28.70 o
   8  -6  -6        8.45      -18.00     46.30 o
   9  -6  -6     3655.51     3734.41    106.85 o
  10  -6  -6      233.07      258.04     69.58 o
  11  -6  -6      354.63      203.76    114.09 o
 -10  -5  -6      309.91      280.92    117.23 o
  -9  -5  -6      469.22      412.70     93.82 o
  -8  -5  -6      629.44      582.96     26.81 o
  -7  -5  -6      547.80      486.31     21.22 o
  -6  -5  -6      428.47      367.32     29.90 o
  -5  -5  -6     2151.01     2202.37    122.10 o
  -4  -5  -6     2162.74     2145.86    136.47 o
  -3  -5  -6      150.81      164.49     41.46 o
  -2  -5  -6      991.85      935.78     41.55 o
  -1  -5  -6     4675.92     4580.50     82.45 o
   0  -5  -6      826.42      824.19     23.07 o
   1  -5  -6     6806.78     6366.18    151.93 o
   2  -5  -6     1774.17     1968.20     47.66 o
   3  -5  -6     3068.26     3230.77     70.86 o
   4  -5  -6     5068.35     5252.29    112.18 o
   5  -5  -6     3287.12     3370.30     79.82 o
   6  -5  -6     1357.45     1326.21     45.37 o
   7  -5  -6      286.94      327.52     32.76 o
   8  -5  -6      917.56      921.80     46.22 o
   9  -5  -6      419.86      404.25     51.91 o
  10  -5  -6     2704.60     2763.02    164.22 o
  11  -5  -6      190.29      260.57     80.00 o
 -10  -4  -6      260.88      219.11     70.79 o
  -9  -4  -6      358.62      307.74     47.26 o
  -8  -4  -6      988.60      961.91     50.96 o
  -7  -4  -6     1195.69     1192.16     35.85 o
  -6  -4  -6     2331.51     2182.13     49.59 o
  -5  -4  -6       92.59      108.29     17.41 o
  -4  -4  -6     2098.97     2050.24     57.90 o
  -3  -4  -6      876.79      919.99     32.67 o
  -2  -4  -6        7.73      -15.26     17.21 o
  -1  -4  -6     1252.90     1237.10     52.60 o
   0  -4  -6    15827.38    15236.45    285.23 o
   1  -4  -6     2064.45     2063.10     40.75 o
   2  -4  -6     2813.47     2843.73     62.13 o
   3  -4  -6     1680.85     1709.57     42.27 o
   4  -4  -6     3969.70     4059.56     88.96 o
   5  -4  -6     6248.39     6379.30    181.61 o
   6  -4  -6     1461.61     1472.69     46.58 o
   7  -4  -6      106.69      120.35     25.04 o
   8  -4  -6      323.60      338.56     64.51 o
   9  -4  -6     3164.56     3153.57     93.65 o
  10  -4  -6      335.56      297.96     61.62 o
  11  -4  -6     1058.63      794.15    118.23 o
 -10  -3  -6      256.60      141.65     99.88 o
  -9  -3  -6     1311.67     1286.56     70.08 o
  -8  -3  -6      626.55      633.96     29.34 o
  -7  -3  -6      627.70      660.56     31.89 o
  -6  -3  -6     1508.82     1537.05     39.22 o
  -5  -3  -6     2497.88     2542.44     54.22 o
  -4  -3  -6      837.87      858.56     55.58 o
  -3  -3  -6     2029.85     1948.49     86.87 o
  -2  -3  -6     1558.33     1531.15     39.70 o
  -1  -3  -6     4261.54     4119.81    115.33 o
   0  -3  -6     1763.65     1761.58     33.80 o
   1  -3  -6     4336.86     3868.53     69.69 o
   2  -3  -6      375.15      376.82     21.72 o
   3  -3  -6     1581.15     1720.33     42.69 o
   4  -3  -6      781.56      728.16     27.30 o
   5  -3  -6     3190.44     3178.53     92.81 o
   6  -3  -6     5160.14     5410.35    118.47 o
   7  -3  -6      399.63      423.16     32.22 o
   8  -3  -6      690.78      659.51     38.49 o
   9  -3  -6      276.04      225.29     41.56 o
  10  -3  -6     3122.40     3020.39    119.43 o
  11  -3  -6      137.15      186.79    100.73 o
  12  -3  -6      748.21      712.85    132.82 o
 -10  -2  -6      897.78      960.14    102.88 o
  -9  -2  -6      410.37      415.08     32.65 o
  -8  -2  -6      819.32      843.73     34.91 o
  -7  -2  -6     1403.25     1393.82     39.62 o
  -6  -2  -6     1331.12     1341.74     34.60 o
  -5  -2  -6      919.57      900.56     28.12 o
  -4  -2  -6     8154.89     8364.74    164.46 o
  -3  -2  -6     1278.65     1373.72     41.48 o
  -2  -2  -6      747.04      762.55     23.17 o
  -1  -2  -6     2010.22     1942.55     68.49 o
   0  -2  -6    12079.32    11578.94    224.11 o
   1  -2  -6      320.28      240.82     12.79 o
   2  -2  -6      843.54      764.75     36.05 o
   3  -2  -6      534.46      594.56     28.69 o
   4  -2  -6     4355.72     4566.25    148.79 o
   5  -2  -6     2424.70     2463.25     58.83 o
   6  -2  -6     5046.17     5273.38    114.76 o
   7  -2  -6     3047.24     3328.56     84.36 o
   8  -2  -6      795.41      768.32     37.42 o
   9  -2  -6      421.87      429.87     44.21 o
  10  -2  -6       71.25      142.89     53.45 o
  11  -2  -6     2592.43     2380.48    149.79 o
  12  -2  -6      152.23      158.46     83.15 o
 -10  -1  -6      466.21      427.48     80.61 o
  -9  -1  -6     1036.58      915.04     75.49 o
  -8  -1  -6      237.38      270.44     27.86 o
  -7  -1  -6     1565.28     1737.76     44.59 o
  -6  -1  -6     3130.00     3335.57     69.20 o
  -5  -1  -6     1076.95     1101.10     29.28 o
  -4  -1  -6      813.59      938.77     51.22 o
  -3  -1  -6    10289.48    10538.00    206.37 o
  -2  -1  -6      834.01      803.50     22.29 o
  -1  -1  -6     3542.87     3690.71     93.59 o
   0  -1  -6      775.49      715.37     20.58 o
   1  -1  -6     7057.21     6420.96    111.65 o
   2  -1  -6     7370.93     7158.25    123.10 o
   3  -1  -6    11002.83    11082.22    213.44 o
   4  -1  -6      301.88      287.77     27.82 o
   5  -1  -6     3273.95     3292.80     75.90 o
   6  -1  -6     5614.03     5532.92    120.85 o
   7  -1  -6     3082.44     3031.95     78.79 o
   8  -1  -6     1487.13     1390.39     66.68 o
   9  -1  -6      249.01      235.24     37.58 o
  10  -1  -6     2236.37     2146.45     80.11 o
  11  -1  -6       10.13      -53.96     53.96 o
  12  -1  -6     2131.10     2013.86    148.86 o
 -11   0  -6      454.62      501.64    111.78 o
 -10   0  -6      247.63      279.18     43.71 o
  -9   0  -6      239.24      260.35     30.30 o
  -8   0  -6     1173.62     1114.46     36.81 o
  -7   0  -6      953.14     1051.66     33.88 o
  -6   0  -6     1622.63     1626.17     47.83 o
  -5   0  -6     1419.52     1557.05     41.90 o
  -4   0  -6      523.76      515.45     22.40 o
  -3   0  -6      111.20      163.47     14.81 o
  -2   0  -6     2778.03     2411.95     54.36 o
  -1   0  -6     2153.44     2033.07     56.52 o
   0   0  -6     1800.30     1856.81     68.33 o
   1   0  -6     2611.77     2414.36     41.98 o
   2   0  -6    35769.27    33734.63    538.51 o
   3   0  -6    10067.41    10393.98    201.99 o
   4   0  -6      904.65     1032.97     44.23 o
   5   0  -6      241.04      194.56     26.81 o
   6   0  -6     2509.41     2634.82     65.46 o
   7   0  -6     4253.81     4414.04    104.36 o
   8   0  -6       81.50      114.73     40.48 o
   9   0  -6       15.83       15.94     30.76 o
  10   0  -6       81.26       11.22     48.56 o
  11   0  -6     1883.67     1890.23     97.33 o
  12   0  -6       10.40       27.49     71.63 o
 -10   1  -6      375.96      309.81     37.98 o
  -9   1  -6      364.67      466.63     36.49 o
  -8   1  -6      715.65      787.12     44.57 o
  -7   1  -6     6193.14     6488.34    142.99 o
  -6   1  -6     1825.17     1935.96     54.45 o
  -5   1  -6     1674.78     1756.83     47.07 o
  -4   1  -6     2319.30     2386.86     75.52 o
  -3   1  -6     5423.49     5198.16    126.68 o
  -2   1  -6      435.27      498.60     27.75 o
  -1   1  -6      930.68      886.32     30.94 o
   0   1  -6      422.49      440.57     22.00 o
   1   1  -6    30066.82    27882.58    477.16 o
   2   1  -6      365.43      395.32     14.27 o
   3   1  -6    24796.33    24388.00    455.48 o
   4   1  -6       35.14       15.57     18.15 o
   5   1  -6      673.66      684.10     45.21 o
   6   1  -6     3979.90     3830.88    104.37 o
   7   1  -6     1502.98     1430.20     47.91 o
   8   1  -6     4672.89     4643.54    116.40 o
   9   1  -6      286.41      229.07     32.98 o
  10   1  -6      783.59      817.74     63.48 o
  11   1  -6      132.79       67.94     60.38 o
  12   1  -6     1030.05     1082.13    104.18 o
 -11   2  -6      317.85      269.84     48.70 o
 -10   2  -6      425.03      390.75     45.81 o
  -9   2  -6      587.83      561.80     31.02 o
  -8   2  -6     2923.58     2931.35     78.75 o
  -7   2  -6      535.87      471.08     36.03 o
  -6   2  -6     3561.56     3807.21     92.94 o
  -5   2  -6     2480.32     2692.54     76.67 o
  -4   2  -6     6666.78     7200.96    150.43 o
  -3   2  -6      601.46      637.33     22.49 o
  -2   2  -6    15099.33    14933.63    410.78 o
  -1   2  -6      165.87      151.34     23.95 o
   0   2  -6       77.27       79.37     11.77 o
   1   2  -6      537.62      540.70     16.86 o
   2   2  -6    10146.49     9542.22    162.10 o
   3   2  -6    16176.63    15933.52    308.15 o
   4   2  -6     6123.12     6219.96    126.23 o
   5   2  -6       95.70      107.29     20.20 o
   6   2  -6     1233.40     1240.17     54.97 o
   7   2  -6     6317.37     6701.76    165.63 o
   8   2  -6      508.50      477.94     35.52 o
   9   2  -6      911.28      852.03     48.65 o
  10   2  -6      616.63      539.00     55.30 o
  11   2  -6      662.15      596.90     99.15 o
  12   2  -6       42.25      107.33    100.42 o
 -11   3  -6      518.23      510.59    198.19 o
 -10   3  -6     1162.56     1187.82     65.34 o
  -9   3  -6      457.90      412.38     30.97 o
  -8   3  -6     1250.00     1244.44     40.53 o
  -7   3  -6     4149.21     4498.47    114.20 o
  -6   3  -6      850.89      860.43     32.74 o
  -5   3  -6     1129.03     1153.59     41.91 o
  -4   3  -6     3758.12     4042.72    107.30 o
  -3   3  -6     8760.50     8978.57    318.38 o
  -2   3  -6      802.30      739.10     67.22 o
  -1   3  -6    39337.84    37077.95    842.18 o
   0   3  -6     4892.07     4665.12     96.33 o
   1   3  -6      731.99      660.97     24.58 o
   2   3  -6     3200.31     3113.39     69.51 o
   3   3  -6    13887.48    13832.59    330.39 o
   4   3  -6     7832.22     7761.43    224.63 o
   5   3  -6      975.20     1077.95     35.48 o
   6   3  -6     2307.14     2230.86     57.59 o
   7   3  -6      725.50      765.81     40.80 o
   8   3  -6     5884.35     6061.24    143.32 o
   9   3  -6      449.58      434.53     75.22 o
  10   3  -6      520.19      498.85     52.59 o
  11   3  -6      415.21      359.24     77.46 o
  12   3  -6      625.03      466.33    110.40 o
 -11   4  -6      528.38      553.64    107.83 o
 -10   4  -6      366.16      279.67     53.03 o
  -9   4  -6      755.64      792.10     79.80 o
  -8   4  -6      446.14      445.94     28.55 o
  -7   4  -6     2792.64     2932.76     80.73 o
  -6   4  -6     5273.78     5639.35    107.23 o
  -5   4  -6     2564.85     2643.42     64.85 o
  -4   4  -6      731.28      800.79     27.01 o
  -3   4  -6     1179.58     1138.51     40.89 o
  -2   4  -6    10330.57    10693.95    261.66 o
  -1   4  -6     4421.55     4423.97    116.30 o
   0   4  -6     3579.17     3661.70     69.95 o
   1   4  -6     1030.59      979.96     24.07 o
   2   4  -6     1819.36     1595.91     36.05 o
   3   4  -6     4347.40     3954.49    109.45 o
   4   4  -6     5441.78     5514.20    138.17 o
   5   4  -6     3399.94     3394.54     77.14 o
   6   4  -6       61.35       62.91     28.48 o
   7   4  -6     2414.00     2440.85     93.34 o
   8   4  -6     1103.17     1069.28     53.29 o
   9   4  -6     5143.65     5339.28    155.50 o
  10   4  -6      334.72      336.66     50.12 o
  11   4  -6       35.18       48.93     52.62 o
 -11   5  -6      458.65      415.55     69.21 o
 -10   5  -6      883.91      864.01     82.46 o
  -9   5  -6      401.37      422.30     91.32 o
  -8   5  -6      863.96      915.01     42.19 o
  -7   5  -6     1192.09     1213.18     35.79 o
  -6   5  -6     2258.70     2348.85     62.10 o
  -5   5  -6     6512.65     7105.51    149.67 o
  -4   5  -6      869.86      849.68     37.60 o
  -3   5  -6     4978.13     5293.57    195.85 o
  -2   5  -6      346.24      306.06     25.37 o
  -1   5  -6    46643.63    42747.21   1402.36 o
   0   5  -6      623.77      657.00     19.13 o
   1   5  -6     1667.48     1598.85     35.81 o
   2   5  -6     2966.13     2817.91     55.92 o
   3   5  -6    14449.54    13925.80    245.81 o
   4   5  -6    17997.48    18611.20    485.97 o
   5   5  -6     3183.96     3308.07     88.89 o
   6   5  -6      397.45      425.04     44.52 o
   7   5  -6       77.09       -7.78     30.45 o
   8   5  -6     1391.36     1322.64     48.97 o
   9   5  -6      242.80      261.62     38.54 o
  10   5  -6      627.49      540.60     48.49 o
  11   5  -6      279.75      333.28     67.25 o
 -11   6  -6      854.26      810.00     67.48 o
 -10   6  -6     1203.65     1164.72     62.88 o
  -9   6  -6     1154.57     1122.86     88.48 o
  -8   6  -6      113.57       93.02     21.88 o
  -7   6  -6      625.50      650.00     27.97 o
  -6   6  -6     7341.55     7835.56    141.78 o
  -5   6  -6      989.30     1005.17     53.63 o
  -4   6  -6     1200.01     1192.65     46.79 o
  -3   6  -6      922.35      951.25     38.33 o
  -2   6  -6     7977.72     8215.90    203.33 o
  -1   6  -6     1327.79     1284.91     35.21 o
   0   6  -6    19453.91    18518.90    305.98 o
   1   6  -6      984.67      866.49     23.19 o
   2   6  -6     8473.57     8818.00    151.04 o
   3   6  -6     1959.52     1860.95     43.97 o
   4   6  -6     6172.13     6198.03    202.46 o
   5   6  -6     6914.21     6872.08    221.63 o
   6   6  -6     1720.90     1676.48     65.03 o
   7   6  -6      486.89      553.16     58.12 o
   8   6  -6      261.09      246.35     27.84 o
   9   6  -6     3633.06     3529.61    147.75 o
  10   6  -6      262.42      257.56     46.70 o
  11   6  -6      120.20      173.20     61.34 o
 -11   7  -6      517.81      560.69     68.62 o
 -10   7  -6     1013.70      999.00     48.89 o
  -9   7  -6      628.63      611.19     35.18 o
  -8   7  -6      965.49      947.95     33.52 o
  -7   7  -6      678.08      579.53     28.58 o
  -6   7  -6     2301.05     2296.50     78.83 o
  -5   7  -6     7161.61     7541.63    206.39 o
  -4   7  -6      821.30      789.84     55.47 o
  -3   7  -6       17.02       35.78     21.57 o
  -2   7  -6     1613.17     1817.88     57.54 o
  -1   7  -6    15972.53    16101.05    272.68 o
   0   7  -6     2384.12     2417.05     47.73 o
   1   7  -6     1638.16     1503.03     33.35 o
   2   7  -6       30.50       14.66     13.37 o
   3   7  -6      941.10      944.39     22.63 o
   4   7  -6     4443.67     4418.25     99.19 o
   5   7  -6     5050.12     5060.65    133.17 o
   6   7  -6     7538.18     7453.34    163.65 o
   7   7  -6      303.70      284.73     31.14 o
   8   7  -6     1028.09     1046.89     65.40 o
   9   7  -6       34.30       53.51     39.69 o
  10   7  -6     2099.37     2280.42    142.95 o
  11   7  -6      276.94      332.74     62.42 o
 -11   8  -6      579.21      485.47     65.99 o
 -10   8  -6      666.81      669.05     65.95 o
  -9   8  -6      828.20      869.82     58.98 o
  -8   8  -6       90.32      114.26     42.36 o
  -7   8  -6      848.61      994.92     90.09 o
  -6   8  -6      725.93      720.45     37.75 o
  -5   8  -6      140.27       77.29    103.84 o
  -4   8  -6     9165.00     9600.67    235.20 o
  -3   8  -6      485.63      504.91     30.86 o
  -2   8  -6     4698.61     4746.94    103.56 o
  -1   8  -6     1025.51     1043.10     26.02 o
   0   8  -6    18355.48    18183.01    302.71 o
   1   8  -6     1774.06     1656.85     36.71 o
   2   8  -6     2150.24     2058.42     42.94 o
   3   8  -6      140.05      149.81     13.74 o
   4   8  -6     2244.23     2156.96     46.35 o
   5   8  -6     7917.76     8216.15    171.25 o
   6   8  -6     1061.91     1057.55     51.77 o
   7   8  -6       70.23       59.72     38.56 o
   8   8  -6       85.60       50.61     27.61 o
   9   8  -6     2366.14     2499.40    378.84 o
  10   8  -6       38.20       34.70     40.69 o
  11   8  -6     1432.21     1385.23    121.92 o
 -11   9  -6      583.05      554.97     65.56 o
 -10   9  -6      526.14      583.30     70.32 o
  -9   9  -6      746.35      763.63     55.37 o
  -8   9  -6     1069.03     1021.94     49.79 o
  -7   9  -6      199.59      120.22     28.43 o
  -6   9  -6      616.17      635.66     37.97 o
  -5   9  -6     6706.14     7208.73    199.97 o
  -4   9  -6      481.35      454.63     70.09 o
  -3   9  -6     3854.27     3995.11    112.80 o
  -2   9  -6       77.82       68.89     25.02 o
  -1   9  -6     8890.58     9315.08    160.40 o
   0   9  -6      139.01      169.98     16.29 o
   1   9  -6    15291.35    15633.20    260.27 o
   2   9  -6      347.83      302.93     17.56 o
   3   9  -6      136.63      181.98     14.94 o
   4   9  -6     1217.51     1112.73     30.38 o
   5   9  -6     2927.40     2980.70     73.21 o
   6   9  -6     3269.43     3285.55     87.28 o
   7   9  -6      757.16      752.31     36.92 o
   8   9  -6      317.32      336.98     32.59 o
   9   9  -6      178.88       82.85     69.37 o
  10   9  -6     1474.25     1521.43    112.17 o
 -10  10  -6      410.18      512.02     59.41 o
  -9  10  -6      555.93      514.28     52.87 o
  -8  10  -6     1678.17     1685.33    127.02 o
  -7  10  -6      520.71      505.08     48.21 o
  -6  10  -6      137.39      123.52     28.34 o
  -5  10  -6      639.41      638.16     47.79 o
  -4  10  -6     8458.79     8905.40    351.01 o
  -3  10  -6      260.75      288.01     29.44 o
  -2  10  -6      278.39      309.40     29.22 o
  -1  10  -6      466.87      433.83     19.78 o
   0  10  -6     4657.09     4604.76     87.32 o
   1  10  -6     4760.80     4964.01     91.50 o
   2  10  -6     7185.96     7348.30    128.57 o
   3  10  -6      142.67      150.03     15.05 o
   4  10  -6     1083.95     1072.29     31.99 o
   5  10  -6     2193.88     2327.11     64.71 o
   6  10  -6     1593.26     1562.42     50.85 o
   7  10  -6     1364.24     1403.25     57.19 o
   8  10  -6      279.43      257.29     42.91 o
   9  10  -6      346.65      337.11     63.65 o
  10  10  -6      304.15      436.92     71.48 o
 -10  11  -6      496.19      484.80     70.46 o
  -9  11  -6      938.75      978.72     69.31 o
  -8  11  -6      323.22      317.63     42.78 o
  -7  11  -6     1441.76     1342.22     53.61 o
  -6  11  -6     1452.25     1513.34     53.16 o
  -5  11  -6     2620.90     2675.51     74.23 o
  -4  11  -6      233.36      184.68     31.77 o
  -3  11  -6     1200.90     1209.89     63.57 o
  -2  11  -6     1543.46     1557.29     37.90 o
  -1  11  -6      636.27      697.16     24.23 o
   0  11  -6      471.89      503.89     20.81 o
   1  11  -6     9780.47    10043.65    173.94 o
   2  11  -6     1934.07     1887.11     45.61 o
   3  11  -6     1194.33     1304.76     30.61 o
   4  11  -6       40.77       67.23     21.63 o
   5  11  -6      838.88      847.24     34.18 o
   6  11  -6     3275.51     3493.61     88.64 o
   7  11  -6      379.68      411.87     49.16 o
   8  11  -6     1087.87     1206.89    135.20 o
   9  11  -6      214.11      216.73     59.65 o
  10  11  -6      347.67      386.25     69.48 o
 -10  12  -6      440.65      380.34     81.61 o
  -9  12  -6      296.80      280.23    101.80 o
  -8  12  -6     1740.92     1751.95     83.69 o
  -7  12  -6      804.94      789.66     42.98 o
  -6  12  -6      225.04      248.55     37.00 o
  -5  12  -6     1263.58     1293.16     49.95 o
  -4  12  -6     1365.19     1390.97     98.58 o
  -3  12  -6      196.74      201.75     18.53 o
  -2  12  -6     3515.81     3606.28     72.73 o
  -1  12  -6      392.38      347.49     21.60 o
   0  12  -6     1348.18     1224.19     57.96 o
   1  12  -6     1202.48     1289.94     33.81 o
   2  12  -6     4838.37     4866.44     85.41 o
   3  12  -6     1106.48     1185.87     30.72 o
   4  12  -6      235.20      200.36     22.61 o
   5  12  -6      960.49      909.99     38.28 o
   6  12  -6      739.72      772.52     38.33 o
   7  12  -6     2930.93     3034.81     87.90 o
   8  12  -6      434.61      446.67     55.58 o
   9  12  -6      360.34      360.15     63.49 o
  -9  13  -6      859.18      920.83    124.07 o
  -8  13  -6      448.14      433.25     51.19 o
  -7  13  -6     1727.82     1634.27     84.68 o
  -6  13  -6      196.68      192.07     31.38 o
  -5  13  -6       45.17       54.01     21.47 o
  -4  13  -6      433.08      413.48     18.87 o
  -3  13  -6     3297.73     3368.44     75.78 o
  -2  13  -6      600.92      559.21     23.77 o
  -1  13  -6     1531.26     1583.86     41.60 o
   0  13  -6      482.43      504.82     26.76 o
   1  13  -6     2066.96     2140.20     54.43 o
   2  13  -6     1501.02     1405.74     52.17 o
   3  13  -6     3947.98     4054.88     77.74 o
   4  13  -6      651.63      637.80     36.59 o
   5  13  -6      349.13      332.57     28.56 o
   6  13  -6     1480.50     1612.81     56.51 o
   7  13  -6      583.74      566.17     50.71 o
   8  13  -6     1212.12     1252.11     92.90 o
   9  13  -6      418.76      475.23     69.17 o
  -9  14  -6      180.42      187.72     57.63 o
  -8  14  -6      447.32      413.24     42.84 o
  -7  14  -6      559.70      538.83     69.86 o
  -6  14  -6     1377.27     1384.19     54.21 o
  -5  14  -6       94.16       43.86     61.70 o
  -4  14  -6      490.23      504.26     27.43 o
  -3  14  -6      412.08      419.86     25.70 o
  -2  14  -6     2847.85     3107.07     69.38 o
  -1  14  -6       72.91       64.01     17.19 o
   0  14  -6       17.10       11.33     27.19 o
   1  14  -6      214.17      192.24     16.43 o
   2  14  -6     3901.71     3996.48     79.29 o
   3  14  -6      592.56      574.84     24.18 o
   4  14  -6     1591.01     1562.47     56.23 o
   5  14  -6      232.09      194.92     28.19 o
   6  14  -6      142.63      175.70     27.05 o
   7  14  -6     1041.11     1113.86     77.85 o
   8  14  -6      208.85      101.96     50.98 o
  -9  15  -6      183.56       10.67     82.30 o
  -8  15  -6      220.59      306.92     74.47 o
  -7  15  -6      997.65     1041.24    112.17 o
  -6  15  -6      257.14      235.23     46.68 o
  -5  15  -6      738.64      670.74     48.74 o
  -4  15  -6      414.08      432.63     18.17 o
  -3  15  -6     3125.16     3255.23     70.89 o
  -2  15  -6       68.02       59.36     30.09 o
  -1  15  -6     1719.79     1682.48     55.40 o
   0  15  -6     1212.76     1289.63     45.57 o
   1  15  -6     1666.72     1701.15     46.41 o
   2  15  -6      411.09      382.34     23.36 o
   3  15  -6     2792.91     2847.94     69.76 o
   4  15  -6     1313.95     1368.47     43.33 o
   5  15  -6      436.55      450.89     27.36 o
   6  15  -6      280.04      345.21     78.73 o
   7  15  -6      347.46      404.14     55.28 o
   8  15  -6     1389.90     1379.78     91.51 o
  -8  16  -6      229.11      253.58    119.00 o
  -7  16  -6      311.72      366.86     39.83 o
  -6  16  -6     1661.03     1608.73     47.33 o
  -5  16  -6      371.09      377.01     23.05 o
  -4  16  -6        0.49      -17.64     41.31 o
  -3  16  -6      215.32      198.18     36.83 o
  -2  16  -6     1850.25     1935.01     68.76 o
  -1  16  -6      292.72      269.70     30.54 o
   0  16  -6      618.96      615.27     27.30 o
   1  16  -6      158.57      190.36     21.03 o
   2  16  -6      487.27      495.86     37.64 o
   3  16  -6      631.70      617.21     30.85 o
   4  16  -6     2032.93     2049.73     55.09 o
   5  16  -6      583.17      602.17     86.42 o
   6  16  -6      339.15      369.75     48.87 o
   7  16  -6      562.22      719.14     63.49 o
  -7  17  -6      515.10      623.33     86.98 o
  -6  17  -6       83.76      201.84     92.67 o
  -5  17  -6     1974.68     2148.61    105.88 o
  -4  17  -6      151.41       73.98     40.74 o
  -3  17  -6      364.31      403.77     41.56 o
  -2  17  -6       17.71      -31.35     31.35 o
  -1  17  -6     2617.77     2724.31     87.04 o
   0  17  -6      218.89      216.20     28.06 o
   1  17  -6      587.60      591.43     42.10 o
   2  17  -6      124.17      121.78     20.24 o
   3  17  -6      635.07      640.59     31.77 o
   4  17  -6     1074.55     1144.84     52.22 o
   5  17  -6     1001.41     1017.49     62.62 o
   6  17  -6       82.32       67.79     45.83 o
  -7  18  -6       89.78      149.63     82.07 o
  -6  18  -6      828.56      805.36     94.51 o
  -5  18  -6      222.63      209.21    115.31 o
  -4  18  -6      544.35      463.57     53.97 o
  -3  18  -6        7.15       19.68     45.62 o
  -2  18  -6      873.25      908.78     63.21 o
  -1  18  -6      221.82      239.48     43.48 o
   0  18  -6     1926.52     1957.93     95.89 o
   1  18  -6      157.63      182.15     61.11 o
   2  18  -6       15.61       27.25     28.55 o
   3  18  -6      383.12      309.54     45.06 o
   4  18  -6     1336.36     1426.34     73.98 o
   5  18  -6      628.53      603.37     62.80 o
  -6  19  -6      157.56       18.27     73.24 o
  -5  19  -6     1228.82     1267.31    136.66 o
  -4  19  -6       96.85      109.56     65.33 o
  -3  19  -6       58.44       79.66     52.96 o
  -2  19  -6      263.62      292.75    129.13 o
  -1  19  -6     1213.20     1178.96    124.49 o
   0  19  -6       67.80      100.19     47.60 o
   1  19  -6     1196.38     1310.30     95.43 o
   2  19  -6        6.32      -30.61     47.60 o
   3  19  -6      259.30       94.71     47.86 o
   4  19  -6      481.91      575.08     54.57 o
  -4  20  -6      737.34      681.60     91.21 o
  -2  20  -6       92.47      138.81     79.46 o
  -1  20  -6        0.39      -50.02     50.26 o
   0  20  -6     1390.43     1380.29     85.64 o
   1  20  -6      305.89      386.42     59.94 o
   2  20  -6      120.83       58.64     46.60 o
  -1  21  -6       91.48       88.90     76.54 o
  -3 -16  -5       79.54      255.12     68.02 o
  -2 -16  -5     1121.14     1058.02     91.90 o
   0 -16  -5      435.65      353.16     44.76 o
   2 -16  -5     1257.41     1173.64     89.44 o
   5 -16  -5       22.09       19.42     57.27 o
   6 -16  -5      131.70      -66.03     69.86 o
  -4 -15  -5      589.84      526.60     49.04 o
  -3 -15  -5      489.73      454.55     45.23 o
  -2 -15  -5      254.96      192.76     77.77 o
  -1 -15  -5     2398.22     2291.91     77.76 o
   0 -15  -5      180.98      162.77     10.51 o
   1 -15  -5       77.96       14.63     42.88 o
   2 -15  -5      133.73       59.37     34.59 o
   3 -15  -5     1368.99     1209.23     81.30 o
   4 -15  -5      363.05      350.63     77.70 o
   5 -15  -5      182.86      139.88     75.78 o
   6 -15  -5       95.05       39.85     85.53 o
   7 -15  -5       69.47       88.52     74.85 o
  -5 -14  -5      103.50      167.89     43.23 o
  -4 -14  -5      219.37      210.19     44.96 o
  -3 -14  -5      283.66      227.61     30.60 o
  -2 -14  -5     1632.44     1633.05     61.75 o
  -1 -14  -5      257.00      202.29     33.55 o
   0 -14  -5     1508.20     1398.59     41.27 o
   1 -14  -5      190.37      144.12     30.25 o
   2 -14  -5      354.12      347.49     42.72 o
   3 -14  -5      569.18      628.33     48.22 o
   4 -14  -5      507.29      529.97     56.43 o
   5 -14  -5      692.94      562.22     68.10 o
   6 -14  -5       36.85       86.60     58.43 o
   7 -14  -5      347.48      374.81     97.35 o
   8 -14  -5      229.40      298.88     77.93 o
  -6 -13  -5       56.12      130.60     45.96 o
  -5 -13  -5      962.02      869.86     58.19 o
  -4 -13  -5      731.79      722.97     52.02 o
  -3 -13  -5      110.05       89.12     26.37 o
  -2 -13  -5      122.37       82.13     24.42 o
  -1 -13  -5     2579.99     2603.22     69.51 o
   0 -13  -5      822.54      834.25     26.92 o
   1 -13  -5      534.44      575.35     33.12 o
   2 -13  -5      215.99      167.40     24.73 o
   3 -13  -5      762.77      742.99     48.59 o
   4 -13  -5      920.01      988.23     89.60 o
   5 -13  -5     1083.26     1171.65    100.34 o
   6 -13  -5      313.97      232.86     55.51 o
   8 -13  -5      536.50      598.30     86.75 o
   9 -13  -5      312.68      344.79    113.93 o
  -7 -12  -5      421.01      462.49     66.82 o
  -6 -12  -5      491.94      554.51     60.08 o
  -5 -12  -5       98.78       78.77     42.82 o
  -4 -12  -5     1334.66     1471.32     64.71 o
  -3 -12  -5     1502.82     1547.30     83.89 o
  -2 -12  -5      979.10      952.02     38.43 o
  -1 -12  -5      138.41      124.93     17.48 o
   0 -12  -5     2298.66     2508.27     47.87 o
   1 -12  -5      202.01      193.45     11.97 o
   2 -12  -5      367.89      337.12     29.58 o
   3 -12  -5      491.40      496.58     37.43 o
   4 -12  -5     2687.76     2852.21    176.50 o
   5 -12  -5     1264.60     1350.08    153.55 o
   6 -12  -5      637.76      633.85     86.75 o
   7 -12  -5      142.32       31.17     56.58 o
   8 -12  -5       70.82       89.67     95.58 o
   9 -12  -5      948.86      940.40    132.51 o
  -7 -11  -5       60.44       54.71     87.33 o
  -6 -11  -5      367.65      327.55     48.29 o
  -5 -11  -5     1762.86     1713.93     64.15 o
  -4 -11  -5      196.12      170.75     24.43 o
  -3 -11  -5     1136.24     1108.37     42.58 o
  -2 -11  -5      851.29      903.27     58.38 o
  -1 -11  -5     1533.90     1636.99     36.73 o
   0 -11  -5     1202.07     1245.68     27.80 o
   1 -11  -5     4283.66     4544.65     81.03 o
   2 -11  -5      582.15      597.31     21.26 o
   3 -11  -5      817.58      833.62     46.95 o
   4 -11  -5     1747.32     1735.44     71.50 o
   5 -11  -5     1182.14     1166.11     59.26 o
   6 -11  -5     2754.88     2700.54    226.75 o
   7 -11  -5      637.62      679.22     75.16 o
   8 -11  -5      130.08      100.50     83.91 o
   9 -11  -5      256.60      148.17    103.34 o
  10 -11  -5      835.19      808.35    112.01 o
  -8 -10  -5      310.32      414.91    104.22 o
  -7 -10  -5      496.01      531.14     50.45 o
  -6 -10  -5      850.80      838.81     55.00 o
  -5 -10  -5      113.69       99.02     24.94 o
  -4 -10  -5     2935.36     3152.50     88.95 o
  -3 -10  -5      355.46      385.80     34.99 o
  -2 -10  -5      103.90       50.73     28.35 o
  -1 -10  -5      234.55      232.97     18.53 o
   0 -10  -5     5935.16     6012.41    119.76 o
   1 -10  -5      592.86      600.84     35.67 o
   2 -10  -5     1420.55     1407.09     39.15 o
   3 -10  -5       40.52       32.23     13.76 o
   4 -10  -5     1295.21     1359.23     43.80 o
   5 -10  -5      929.20      784.91     53.45 o
   6 -10  -5     1435.06     1460.43     53.15 o
   7 -10  -5      680.53      706.01     78.16 o
   8 -10  -5      106.68       41.00     82.99 o
   9 -10  -5      658.18      720.75    104.34 o
  10 -10  -5       41.80       81.84    112.01 o
  -9  -9  -5      434.73      383.87    145.03 o
  -8  -9  -5      454.88      568.87     66.96 o
  -7  -9  -5      479.32      436.36     81.06 o
  -6  -9  -5     1314.63     1370.21     56.72 o
  -5  -9  -5     3743.88     3709.39     89.86 o
  -4  -9  -5        9.74      -19.32     26.63 o
  -3  -9  -5     7757.84     8061.15    156.27 o
  -2  -9  -5     2842.77     3006.69     78.06 o
  -1  -9  -5     1319.65     1291.57     36.53 o
   0  -9  -5      860.45      872.84     24.50 o
   1  -9  -5     2964.56     2925.13     89.46 o
   2  -9  -5      613.74      610.53     22.77 o
   3  -9  -5      814.57      892.54     29.49 o
   4  -9  -5      739.31      726.94     28.38 o
   5  -9  -5     2305.61     2338.50     69.42 o
   6  -9  -5     1029.70     1088.49     40.19 o
   7  -9  -5     2467.90     2488.35     78.18 o
   8  -9  -5        7.32       55.23     34.62 o
   9  -9  -5       35.34       21.50     87.83 o
  10  -9  -5     1363.72     1213.18    145.18 o
  -9  -8  -5      339.52      227.40     74.55 o
  -8  -8  -5      188.87      252.51     84.14 o
  -7  -8  -5      645.51      699.06     55.69 o
  -6  -8  -5      431.74      478.30     49.42 o
  -5  -8  -5     1919.85     1936.18     53.16 o
  -4  -8  -5     2624.16     2857.59     74.95 o
  -3  -8  -5       30.11       23.05     17.99 o
  -2  -8  -5     1620.32     1645.49     40.38 o
  -1  -8  -5     1041.15     1112.73     22.55 o
   0  -8  -5     1518.52     1659.21     35.11 o
   1  -8  -5      969.30      969.42     27.86 o
   2  -8  -5     3712.93     3608.25     80.52 o
   3  -8  -5      454.95      484.27     19.64 o
   4  -8  -5      249.82      243.16     19.89 o
   5  -8  -5     2021.18     2075.13     56.30 o
   6  -8  -5      946.82      920.72     38.63 o
   7  -8  -5     1988.01     2106.40     92.42 o
   8  -8  -5      231.37      217.32     56.28 o
   9  -8  -5      205.46      201.36     38.56 o
  10  -8  -5      141.73      174.51     70.17 o
  11  -8  -5     1557.16     1276.75    160.53 o
  -9  -7  -5      211.29      182.95     69.71 o
  -8  -7  -5      317.18      421.26     66.14 o
  -7  -7  -5     1389.28     1314.85     57.33 o
  -6  -7  -5      723.82      739.60     43.29 o
  -5  -7  -5      364.87      413.09     43.84 o
  -4  -7  -5      318.81      314.55     32.47 o
  -3  -7  -5     5093.86     5242.63    167.58 o
  -2  -7  -5     1744.80     1853.08     41.94 o
  -1  -7  -5      150.34      169.59     10.51 o
   0  -7  -5      617.83      645.97     19.43 o
   1  -7  -5     1026.10      894.18     26.34 o
   2  -7  -5     1320.79     1325.53     56.89 o
   3  -7  -5     4909.63     5058.18    105.27 o
   4  -7  -5       80.52      130.03     17.42 o
   5  -7  -5     3616.87     3618.07     85.03 o
   6  -7  -5     2419.24     2379.39     88.10 o
   7  -7  -5     1582.22     1631.76     60.37 o
   8  -7  -5     4456.47     4397.40    117.84 o
   9  -7  -5      471.51      460.07     59.27 o
  10  -7  -5      456.22      422.00     78.81 o
  11  -7  -5       22.99        7.75     78.85 o
 -10  -6  -5      677.17      544.48     99.81 o
  -9  -6  -5      332.39      309.34     37.16 o
  -8  -6  -5     1037.98      947.15     31.29 o
  -7  -6  -5      542.63      483.04     27.29 o
  -6  -6  -5      969.84      988.77     47.53 o
  -5  -6  -5      889.03      906.42     37.71 o
  -4  -6  -5     4963.77     5162.36    163.37 o
  -3  -6  -5      401.21      404.63     26.24 o
  -2  -6  -5     4863.75     4753.17    103.79 o
  -1  -6  -5       43.38       52.38      6.71 o
   0  -6  -5      842.08      915.99     20.61 o
   1  -6  -5      520.36      502.95     18.14 o
   2  -6  -5    10718.26    11007.21    214.16 o
   3  -6  -5      402.05      351.30     19.51 o
   4  -6  -5      591.26      554.51     23.48 o
   5  -6  -5      574.22      544.29     25.57 o
   6  -6  -5     1994.32     2130.19     60.68 o
   7  -6  -5     7071.67     7323.49    325.47 o
   8  -6  -5     1321.57     1335.50     51.50 o
   9  -6  -5     1064.74     1053.91     65.95 o
  10  -6  -5      114.88       56.84     50.64 o
  11  -6  -5      467.47      304.87    108.10 o
 -10  -5  -5      500.91      495.35    104.72 o
  -9  -5  -5      364.02      283.92     33.51 o
  -8  -5  -5      575.59      547.14     26.32 o
  -7  -5  -5     2914.65     2916.59     60.61 o
  -6  -5  -5     1129.33     1113.08     27.45 o
  -5  -5  -5      108.46      105.58     24.71 o
  -4  -5  -5     1711.84     1747.40    103.59 o
  -3  -5  -5     2943.82     2975.94     86.35 o
  -2  -5  -5      212.80      200.51     25.82 o
  -1  -5  -5    10674.28    10986.29    163.89 o
   0  -5  -5     2006.48     2154.55     37.17 o
   1  -5  -5     8272.02     8283.77    159.70 o
   2  -5  -5     6435.50     6748.76    182.03 o
   3  -5  -5    13449.04    13598.80    260.21 o
   4  -5  -5     1229.05     1118.93     37.30 o
   5  -5  -5      204.30      194.16     20.03 o
   6  -5  -5     3900.38     4100.51     97.91 o
   7  -5  -5     1076.95     1055.06     42.35 o
   8  -5  -5     3770.51     3896.90    106.26 o
   9  -5  -5      476.74      451.42     40.45 o
  10  -5  -5       57.12       62.22     91.13 o
  11  -5  -5      150.63       96.50     69.25 o
 -10  -4  -5      246.46      256.17     50.36 o
  -9  -4  -5      965.39      885.47     74.67 o
  -8  -4  -5     1855.08     1891.54     59.59 o
  -7  -4  -5      726.05      697.90     26.37 o
  -6  -4  -5     2861.36     3026.41     64.01 o
  -5  -4  -5     1488.79     1583.03     44.01 o
  -4  -4  -5      199.91      163.64     11.65 o
  -3  -4  -5     1159.90     1143.43     74.84 o
  -2  -4  -5    14930.47    15218.62    463.68 o
  -1  -4  -5      511.33      523.19     14.50 o
   0  -4  -5     4246.88     3999.17     70.18 o
   1  -4  -5      259.25      288.65     12.54 o
   2  -4  -5     6814.46     6591.03    131.21 o
   3  -4  -5     1715.83     1666.20     42.76 o
   4  -4  -5     7434.23     7547.13    149.77 o
   5  -4  -5      234.42      235.56     22.30 o
   6  -4  -5       96.70       70.52     25.69 o
   7  -4  -5     2620.08     2638.88     73.28 o
   8  -4  -5     2012.39     2092.91     63.79 o
   9  -4  -5     3297.97     3326.16     97.83 o
  10  -4  -5      299.12      299.02     46.76 o
  11  -4  -5       57.96      129.75    100.50 o
  12  -4  -5       85.84      214.28    121.76 o
 -11  -3  -5      266.84       57.27     77.70 o
 -10  -3  -5      512.60      344.19     55.52 o
  -9  -3  -5      532.57      492.00     30.46 o
  -8  -3  -5      892.37      878.91     33.41 o
  -7  -3  -5      841.04      731.94     28.20 o
  -6  -3  -5      296.74      304.46     18.08 o
  -5  -3  -5      609.82      619.18     25.68 o
  -4  -3  -5      491.40      475.92     15.65 o
  -3  -3  -5     3829.92     4015.82    133.66 o
  -2  -3  -5     1140.20     1223.15     35.50 o
  -1  -3  -5     9498.43     8910.25    287.20 o
   0  -3  -5      414.74      373.36     13.56 o
   1  -3  -5      117.08      149.44     10.49 o
   2  -3  -5       14.61       -2.43     14.09 o
   3  -3  -5     3515.98     3235.26     71.65 o
   4  -3  -5     2651.52     2610.03     60.08 o
   5  -3  -5     3791.54     3817.39     83.53 o
   6  -3  -5       57.77       90.48     23.75 o
   7  -3  -5     3109.34     3128.76     82.67 o
   8  -3  -5     2297.14     2380.63     73.97 o
   9  -3  -5      522.58      414.93     54.65 o
  10  -3  -5      888.35      967.26     54.76 o
  11  -3  -5      307.52      284.29     99.65 o
  12  -3  -5      378.03      474.08    111.17 o
 -11  -2  -5      174.38      144.72     78.69 o
 -10  -2  -5      363.67      347.95     50.83 o
  -9  -2  -5     1036.20     1052.66     42.22 o
  -8  -2  -5      411.47      358.03     24.64 o
  -7  -2  -5      968.78      992.48     34.01 o
  -6  -2  -5     3621.91     3812.37     77.97 o
  -5  -2  -5      381.25      381.10     17.88 o
  -4  -2  -5     4579.47     4700.62     96.64 o
  -3  -2  -5     3732.36     4032.83    254.85 o
  -2  -2  -5     9653.46    10223.61    327.28 o
  -1  -2  -5      479.76      510.86     24.32 o
   0  -2  -5    20884.10    18947.41    358.46 o
   1  -2  -5     1983.99     1965.90     38.52 o
   2  -2  -5      445.89      492.26     17.80 o
   3  -2  -5     4950.76     5202.26    104.60 o
   4  -2  -5    16676.63    17268.79    329.46 o
   5  -2  -5     1392.02     1246.76     39.38 o
   6  -2  -5      108.61      121.09     24.04 o
   7  -2  -5      973.29     1013.87     41.07 o
   8  -2  -5      234.58      250.21     31.01 o
   9  -2  -5     5731.01     5836.82    149.99 o
  10  -2  -5      506.89      501.93     59.92 o
  11  -2  -5       37.42      -37.75     51.75 o
  12  -2  -5      245.51      167.06     80.08 o
 -11  -1  -5      852.03      900.02    126.37 o
 -10  -1  -5      495.98      452.97     40.47 o
  -9  -1  -5      315.71      341.47     27.30 o
  -8  -1  -5     1367.06     1306.76     40.56 o
  -7  -1  -5     2265.48     2382.45     65.94 o
  -6  -1  -5     1278.03     1281.16     40.68 o
  -5  -1  -5    12980.49    14001.74    238.45 o
  -4  -1  -5     2044.60     1994.21     56.17 o
  -3  -1  -5     1503.65     1633.02     39.46 o
  -2  -1  -5     3168.30     3174.82    164.64 o
  -1  -1  -5    21313.72    19383.64    380.13 o
   0  -1  -5       22.29       -9.49      9.49 o
   1  -1  -5     6675.94     6217.35    106.99 o
   2  -1  -5      329.05      379.00     17.74 o
   3  -1  -5     7464.54     7310.10    144.24 o
   4  -1  -5     7396.91     7677.42    153.99 o
   5  -1  -5     3982.04     3894.83    128.03 o
   6  -1  -5     2510.80     2662.60     68.02 o
   7  -1  -5      731.85      658.03     43.52 o
   8  -1  -5     5527.13     5525.10    138.32 o
   9  -1  -5     1841.43     1709.55    113.02 o
  10  -1  -5     4650.17     4606.51    131.21 o
  11  -1  -5      423.67      381.64     56.67 o
  12  -1  -5       50.55       33.24     76.31 o
 -11   0  -5      904.90      921.90    125.45 o
 -10   0  -5      241.59      221.06     56.18 o
  -9   0  -5      126.46      160.22     27.01 o
  -8   0  -5      834.38      793.19     33.44 o
  -7   0  -5     2322.07     2394.90     54.90 o
  -6   0  -5     5925.37     6284.30    134.73 o
  -5   0  -5      784.35      817.40     24.11 o
  -4   0  -5    16711.25    16922.77    326.38 o
  -3   0  -5     1016.91     1127.39     29.35 o
  -2   0  -5     2879.27     2897.96     62.91 o
  -1   0  -5     3857.03     3799.37     94.91 o
   0   0  -5    16333.61    14706.52    367.48 o
   1   0  -5     3100.63     2936.20     61.95 o
   2   0  -5     3788.41     3900.31     82.53 o
   3   0  -5     3196.72     3074.65     67.92 o
   4   0  -5    10369.18    10461.03    202.41 o
   5   0  -5     7011.90     7049.79    207.30 o
   6   0  -5     5169.66     5317.78    191.99 o
   7   0  -5       89.10       72.30     23.89 o
   8   0  -5      583.72      567.14    113.28 o
   9   0  -5     2220.85     2304.08     73.08 o
  10   0  -5      292.51      299.48     55.82 o
  11   0  -5      951.23      927.43     95.20 o
  12   0  -5      308.02      303.87     79.38 o
 -11   1  -5      589.56      564.27     54.04 o
 -10   1  -5      660.72      655.29     47.31 o
  -9   1  -5      829.92      831.86     52.92 o
  -8   1  -5     1665.19     1705.40     46.76 o
  -7   1  -5      701.17      704.51     29.47 o
  -6   1  -5     1607.28     1679.42     40.21 o
  -5   1  -5     7953.52     8276.51    201.86 o
  -4   1  -5      355.31      312.29     18.18 o
  -3   1  -5     3509.14     3709.60     79.86 o
  -2   1  -5      848.46      852.89     37.26 o
  -1   1  -5    22447.67    20702.86    529.43 o
   0   1  -5     2841.31     2780.48     72.69 o
   1   1  -5     8163.16     7981.12    164.01 o
   2   1  -5     2979.84     3062.48     56.79 o
   3   1  -5      666.13      665.03     22.19 o
   4   1  -5     4475.90     4368.71     90.84 o
   5   1  -5     4021.74     3820.09    125.65 o
   6   1  -5     3463.36     3419.34     97.89 o
   7   1  -5      634.18      648.90     34.92 o
   8   1  -5      417.18      460.92     61.57 o
   9   1  -5      429.19      470.94     48.71 o
  10   1  -5     2083.40     2080.53     95.38 o
  11   1  -5      298.87      331.13     98.27 o
  12   1  -5      434.46      361.30    105.03 o
 -11   2  -5      379.65      347.46     56.88 o
 -10   2  -5     1256.54     1143.35     56.94 o
  -9   2  -5      822.19      866.02     36.90 o
  -8   2  -5     2368.61     2370.05     58.49 o
  -7   2  -5     2742.88     2858.09     64.02 o
  -6   2  -5     1788.08     1766.61     44.41 o
  -5   2  -5      203.63      167.79     16.31 o
  -4   2  -5     9676.49     9576.92    193.99 o
  -3   2  -5     2604.14     2611.67     59.34 o
  -2   2  -5      685.02      754.21     28.13 o
  -1   2  -5     1896.55     1700.13     47.76 o
   0   2  -5    15357.51    14352.34    272.21 o
   1   2  -5      716.65      807.94     22.85 o
   2   2  -5     2496.75     2437.23     68.09 o
   3   2  -5      114.70      107.14     15.87 o
   4   2  -5     4304.90     4026.17    131.26 o
   5   2  -5     5616.25     5526.55    116.88 o
   6   2  -5     6450.96     6731.82    142.23 o
   7   2  -5      609.48      662.90     33.06 o
   8   2  -5      295.04      305.63     73.38 o
   9   2  -5     1742.10     1688.09     72.18 o
  10   2  -5      103.95      113.29     39.08 o
  11   2  -5     1886.94     2007.10    131.90 o
  12   2  -5      270.69      208.52     97.35 o
 -11   3  -5      910.86      855.01     68.81 o
 -10   3  -5     1141.30     1078.63    108.60 o
  -9   3  -5      968.27      973.61     39.42 o
  -8   3  -5     1347.28     1266.52     41.53 o
  -7   3  -5     1407.14     1393.05     43.72 o
  -6   3  -5     2191.17     2289.56     61.69 o
  -5   3  -5     8364.46     8834.92    220.29 o
  -4   3  -5      118.83      106.25     20.58 o
  -3   3  -5    16282.03    15654.26    303.60 o
  -2   3  -5      790.66      913.64     34.63 o
  -1   3  -5     4422.31     4673.50    120.95 o
   0   3  -5    13606.12    13363.33    226.00 o
   1   3  -5     7769.22     7513.65    130.81 o
   2   3  -5     4767.68     4628.66     83.50 o
   3   3  -5     1459.44     1403.90     40.01 o
   4   3  -5     1575.93     1487.35     39.90 o
   5   3  -5     9950.84    10571.87    251.27 o
   6   3  -5     8166.72     8404.58    269.90 o
   7   3  -5     1064.10     1062.46     67.73 o
   8   3  -5     2064.36     1975.41    221.72 o
   9   3  -5     1015.73      878.50     62.80 o
  10   3  -5     2194.18     2137.77    126.14 o
  11   3  -5      121.04       85.06     60.88 o
  12   3  -5      689.28      651.96     92.59 o
 -11   4  -5      420.95      234.18     50.05 o
 -10   4  -5     1206.52     1210.20     54.70 o
  -9   4  -5     1669.29     1501.87     48.46 o
  -8   4  -5     1914.18     1954.32     52.47 o
  -7   4  -5     1675.18     1709.96     48.67 o
  -6   4  -5      128.53      137.18     16.72 o
  -5   4  -5     1296.96     1328.02     43.32 o
  -4   4  -5     8791.07     9026.75    184.15 o
  -3   4  -5      180.28      198.94     20.97 o
  -2   4  -5    12279.63    13274.23    320.27 o
  -1   4  -5    10504.22    10603.38    259.69 o
   0   4  -5    16100.16    14825.92    249.35 o
   1   4  -5      236.68      266.12     15.68 o
   2   4  -5     8482.93     8021.97    139.61 o
   3   4  -5     1103.98     1094.61     51.15 o
   4   4  -5     1935.21     1903.96     76.64 o
   5   4  -5      752.02      711.31     30.53 o
   6   4  -5     2515.11     2425.80     60.69 o
   7   4  -5     2418.99     2382.38     85.94 o
   8   4  -5      567.17      578.64     35.57 o
   9   4  -5      422.44      368.81     36.31 o
  10   4  -5      166.68      165.05     45.92 o
  11   4  -5     2146.10     2133.00    128.63 o
 -11   5  -5      506.29      528.77     72.66 o
 -10   5  -5      418.38      425.94     51.08 o
  -9   5  -5     1005.00     1009.35     37.75 o
  -8   5  -5      161.99      164.83     21.99 o
  -7   5  -5      787.51      783.84     44.56 o
  -6   5  -5      871.23      921.61     50.83 o
  -5   5  -5     3994.67     4237.09    117.73 o
  -4   5  -5     1028.01     1058.86     64.76 o
  -3   5  -5    19453.95    20079.62    668.24 o
  -2   5  -5      646.63      693.42     28.44 o
  -1   5  -5    10835.27    10946.63    264.95 o
   0   5  -5     1974.01     1948.26     39.29 o
   1   5  -5    24584.91    23812.68    386.02 o
   2   5  -5     1099.72     1052.12     26.08 o
   3   5  -5     1206.69     1242.08     32.09 o
   4   5  -5      777.61      836.74     33.41 o
   5   5  -5     1404.65     1396.63     50.37 o
   6   5  -5     4384.67     4204.37    106.89 o
   7   5  -5     1466.06     1488.41     57.52 o
   8   5  -5     2351.64     2438.34    100.63 o
   9   5  -5      934.95      918.36     64.99 o
  10   5  -5      547.23      633.20     67.83 o
  11   5  -5       66.83       73.09     75.08 o
 -11   6  -5      342.43      381.11     71.63 o
 -10   6  -5      555.52      543.71     37.67 o
  -9   6  -5      418.10      426.69     37.52 o
  -8   6  -5     1700.09     1660.18     68.30 o
  -7   6  -5      499.06      468.79     26.50 o
  -6   6  -5     1242.82     1368.52     34.50 o
  -5   6  -5     1559.63     1571.14     45.03 o
  -4   6  -5     2104.27     2297.53     74.85 o
  -3   6  -5       62.56       37.63     54.32 o
  -2   6  -5    26599.84    27533.09    633.23 o
  -1   6  -5       91.48       34.09     15.02 o
   0   6  -5      371.07      381.40     16.26 o
   1   6  -5      991.00      978.62     24.09 o
   2   6  -5     7981.79     7479.27    129.81 o
   3   6  -5      377.42      323.17     15.54 o
   4   6  -5     1672.09     1612.39     42.39 o
   5   6  -5       83.25       58.83     20.87 o
   6   6  -5     1965.73     1911.97     71.68 o
   7   6  -5     1585.66     1562.39     67.45 o
   8   6  -5     1529.21     1519.20     54.85 o
   9   6  -5      402.05      369.00     48.25 o
  10   6  -5      592.69      545.13     57.56 o
  11   6  -5      730.70      813.50     96.89 o
 -11   7  -5      353.28      392.71     79.50 o
 -10   7  -5      498.18      435.82     44.73 o
  -9   7  -5      810.15      751.79     40.23 o
  -8   7  -5      435.96      459.51     26.79 o
  -7   7  -5     2012.26     1929.10     47.95 o
  -6   7  -5      734.70      715.36     33.27 o
  -5   7  -5     3107.67     3351.68     77.56 o
  -4   7  -5     1591.55     1797.93     61.06 o
  -3   7  -5     9258.39     9287.86    226.40 o
  -2   7  -5       58.28       50.64     23.15 o
  -1   7  -5     7998.91     8028.03    152.71 o
   0   7  -5        7.05        9.85      9.35 o
   1   7  -5     2966.48     2920.57     55.69 o
   2   7  -5     1108.43      978.40     26.17 o
   3   7  -5     6641.29     6280.39    118.33 o
   4   7  -5     1454.08     1486.14     41.71 o
   5   7  -5      335.37      353.02     24.14 o
   6   7  -5     1020.94     1159.24     48.67 o
   7   7  -5     2497.64     2647.64     86.15 o
   8   7  -5     2111.49     2059.30     77.71 o
   9   7  -5      226.97      180.11     67.18 o
  10   7  -5      202.78       92.44     77.85 o
 -11   8  -5      280.94      297.65     81.15 o
 -10   8  -5      478.33      439.67     50.34 o
  -9   8  -5      417.87      365.42     32.87 o
  -8   8  -5      929.46      825.34     32.01 o
  -7   8  -5     1762.23     1808.90     70.74 o
  -6   8  -5     6456.35     6983.26    151.90 o
  -5   8  -5      584.26      608.20     58.35 o
  -4   8  -5     1192.51     1127.40     43.52 o
  -3   8  -5      158.65      102.95     30.10 o
  -2   8  -5     9332.13     8857.09    174.66 o
  -1   8  -5     1412.10     1445.29     32.49 o
   0   8  -5      762.30      873.17     23.31 o
   1   8  -5       11.97       15.44     10.60 o
   2   8  -5     1748.22     1705.45     42.97 o
   3   8  -5      122.48       63.05     12.14 o
   4   8  -5     4771.23     4639.85     86.38 o
   5   8  -5      969.17      917.87     66.75 o
   6   8  -5     2399.97     2497.76     75.17 o
   7   8  -5     2026.19     2146.96     86.91 o
   8   8  -5     1226.67     1275.18     48.74 o
   9   8  -5     2410.00     2386.43    172.55 o
  10   8  -5      512.61      448.82     59.42 o
  11   8  -5      187.51       79.23     52.44 o
 -11   9  -5      211.18        3.30     70.10 o
 -10   9  -5      395.39      413.49     65.98 o
  -9   9  -5      449.07      523.37     91.13 o
  -8   9  -5     2200.20     2212.91    110.55 o
  -7   9  -5     1541.33     1574.54     55.59 o
  -6   9  -5      510.44      468.23     27.66 o
  -5   9  -5     3120.60     3343.29     80.11 o
  -4   9  -5     1644.54     1843.96     97.27 o
  -3   9  -5      872.43      852.93     43.86 o
  -2   9  -5      214.49      204.56     19.30 o
  -1   9  -5     3596.67     3704.42     70.76 o
   0   9  -5     2529.01     2615.28     50.68 o
   1   9  -5     1071.19     1158.98     29.67 o
   2   9  -5      312.02      340.77     22.86 o
   3   9  -5     6842.07     6882.84    121.45 o
   4   9  -5     3275.04     3357.82     65.62 o
   5   9  -5      689.60      671.15     38.96 o
   6   9  -5      145.48      134.56     24.58 o
   7   9  -5     1678.67     1557.54     94.18 o
   8   9  -5     2778.88     2767.47    177.65 o
   9   9  -5      392.62      341.95     67.25 o
  10   9  -5      831.38      724.06     79.38 o
 -10  10  -5      497.43      589.40     69.64 o
  -9  10  -5      516.43      562.91     57.41 o
  -8  10  -5      322.07      273.95     42.40 o
  -7  10  -5      324.74      369.50     39.74 o
  -6  10  -5     4936.29     5280.48    124.40 o
  -5  10  -5      740.47      718.14     35.28 o
  -4  10  -5      177.78      175.30     34.63 o
  -3  10  -5      118.09       84.68     21.52 o
  -2  10  -5     3905.68     3908.47     72.90 o
  -1  10  -5     1121.50     1185.23     31.14 o
   0  10  -5    11110.12    11533.17    223.85 o
   1  10  -5      922.27      820.46     28.11 o
   2  10  -5      285.67      349.05     17.03 o
   3  10  -5     2690.34     2694.61     60.48 o
   4  10  -5     3655.88     3644.56     82.37 o
   5  10  -5     1323.92     1306.72     49.43 o
   6  10  -5      878.30      916.64     37.12 o
   7  10  -5      317.62      294.90     28.81 o
   8  10  -5      355.36      351.71     47.94 o
   9  10  -5     1997.64     1928.56    115.39 o
  10  10  -5      105.12      123.07     61.57 o
 -10  11  -5      431.61      392.48     74.16 o
  -9  11  -5      951.19      955.99     88.60 o
  -8  11  -5      762.47      629.58     83.49 o
  -7  11  -5     1584.18     1414.35     55.79 o
  -6  11  -5      160.68      149.30     28.46 o
  -5  11  -5     2850.54     2936.78     74.94 o
  -4  11  -5      200.31      203.75     22.85 o
  -3  11  -5        4.75       21.85     20.46 o
  -2  11  -5        0.45      -16.00     16.00 o
  -1  11  -5     8371.96     8559.61    150.21 o
   0  11  -5      956.77      968.61     28.67 o
   1  11  -5     5780.08     6062.00    108.54 o
   2  11  -5      420.09      423.93     19.04 o
   3  11  -5      950.33      908.24     27.44 o
   4  11  -5     1287.46     1350.80     37.30 o
   5  11  -5     2396.61     2444.37     64.97 o
   6  11  -5      589.78      562.81     31.77 o
   7  11  -5      540.81      607.92     86.27 o
   8  11  -5      747.14      849.75     68.67 o
   9  11  -5      202.42      128.21     51.67 o
  10  11  -5      716.72      689.74     78.46 o
 -10  12  -5      940.67      950.54     72.85 o
  -9  12  -5      363.71      361.08     44.14 o
  -8  12  -5      209.61      257.12     84.37 o
  -7  12  -5      120.48      150.86     55.75 o
  -6  12  -5     1600.92     1578.46     56.30 o
  -5  12  -5      282.43      278.15     25.06 o
  -4  12  -5     3115.65     3276.95     71.04 o
  -3  12  -5      418.02      364.60     19.80 o
  -2  12  -5      988.28      967.28     32.20 o
  -1  12  -5      112.43       35.17     33.79 o
   0  12  -5    12652.57    13537.63    235.96 o
   1  12  -5      839.73      834.82     27.03 o
   2  12  -5      457.67      466.56     18.65 o
   3  12  -5       98.38       51.92     16.49 o
   4  12  -5     1733.52     1758.59     51.65 o
   5  12  -5     3685.58     3964.40    133.93 o
   6  12  -5      603.36      599.81     33.90 o
   7  12  -5      454.75      482.86     43.30 o
   8  12  -5      229.20      267.56     46.60 o
   9  12  -5      932.28      925.74     77.39 o
 -10  13  -5      551.18      513.19     54.24 o
  -9  13  -5      567.00      716.70     81.50 o
  -8  13  -5     1277.63     1278.31     71.85 o
  -7  13  -5      192.29      110.11     32.77 o
  -6  13  -5     1269.67     1197.22     62.79 o
  -5  13  -5     3598.49     3601.36     83.30 o
  -4  13  -5      331.27      340.50     19.80 o
  -3  13  -5     1392.67     1377.88     37.69 o
  -2  13  -5      286.95      278.39     16.87 o
  -1  13  -5     4298.41     4472.86     90.21 o
   0  13  -5      340.87      372.40     19.51 o
   1  13  -5     3211.10     3279.55     69.16 o
   2  13  -5       39.57       15.76     16.96 o
   3  13  -5      236.23      248.93     25.31 o
   4  13  -5     1113.60     1118.02     40.44 o
   5  13  -5     1197.35     1205.31    105.76 o
   6  13  -5     1894.16     1978.73     63.86 o
   7  13  -5      236.58      262.89     38.09 o
   8  13  -5      114.25      105.33     44.30 o
  -9  14  -5      235.72      174.11     52.12 o
  -8  14  -5      153.05      122.84     38.76 o
  -7  14  -5      271.76      322.18     48.32 o
  -6  14  -5      112.09       90.69     25.23 o
  -5  14  -5      748.77      760.19     30.80 o
  -4  14  -5     6455.63     6822.15    137.73 o
  -3  14  -5      480.97      497.92     32.29 o
  -2  14  -5      489.11      460.54     24.41 o
  -1  14  -5      114.40      114.56     14.34 o
   0  14  -5     3046.52     3130.39     70.29 o
   1  14  -5     1095.92     1074.97     41.54 o
   2  14  -5     1701.27     1641.73     47.79 o
   3  14  -5      107.91      120.20     21.99 o
   4  14  -5      243.10      227.82     22.94 o
   5  14  -5     1665.05     1804.82     57.68 o
   6  14  -5     1204.88     1292.75     47.44 o
   7  14  -5      919.26      979.13     94.82 o
   8  14  -5      397.14      489.59     62.42 o
  -9  15  -5      475.16      508.47     91.05 o
  -8  15  -5      363.79      346.15     94.85 o
  -7  15  -5      578.00      612.26     50.75 o
  -6  15  -5       21.57       12.44     51.06 o
  -5  15  -5     2279.84     2316.53     49.75 o
  -4  15  -5       73.13       24.28     34.40 o
  -3  15  -5     4521.93     4499.55    118.25 o
  -2  15  -5      421.33      450.52     43.89 o
  -1  15  -5      187.51      239.55     38.48 o
   0  15  -5      958.59      916.95     33.54 o
   1  15  -5     4783.70     5088.77     97.40 o
   2  15  -5      413.20      414.11     22.15 o
   3  15  -5      464.41      450.49     24.09 o
   4  15  -5      249.44      222.04     24.40 o
   5  15  -5      430.93      446.99     29.69 o
   6  15  -5     1664.27     1684.80     74.74 o
[truncated: 702,076 more chars]
